# Supplementary material for: Molecular epidemiology and structural diversity of O101/O162 O-antigen variants among Escherichia coli bacteremia isolates
Source: Sci Rep. 2026 Mar 23;16:14777. doi: 10.1038/s41598-026-45688-7 (PMC13168486; doi:10.1038/s41598-026-45688-7)
Supplement: Supplementary file 1 — Supplementary Material 1 [file 41598_2026_45688_MOESM1_ESM.xlsx]

## Sheet: glossary O101-O162 ExPEC
field header	description
isolate_id	unique isolate code
sample_accession	unique isolate Sample accession number at European Nucleotide Archive
biosample_accession	unique isolate BioSamples accession number for EMBL-EBI BioSamples service
study_accession	accession number for sequencing project at European Nucleotide Archive
bacterial_species	determined species based on MALDI-TOF
country	country of isolation
O_locus	rfb locus identified from genome sequence
subtype	O101/O162 serogroup O-antigen subtype based on MT encoding gene sequence
st	sequence-based multi-locus sequence type
lpscore	LPS core locus variant identified from sequence assembly using colityper
clermont_phylogroup	E. coli phylogroup as defined according to the ClermonTyping method
MT coverage map	schematic representation of coverage of MT encoding gene (annotated as ubiG2), with '=' indicating full coverage, "." representing a truncation or deletion and "/" representing frameshifts or insertions. In case MT gene sequence is found on two scaffolds, coverage on both is given, separated by ';'
IS-finder	presence and identity of IS-element detected within the MT encoding gene
resfinder	antibiotic resistance genes identified from sequence assembly using colityper
pointfinder	point mutations conferring antibiotic resistance identified from sequence assembly using colityper
mdr_eucast	EUCAST-based multidrug resistance verdict
grcarbap_eucast	carbapenem EUCAST-based group resistance verdict (group includes: dor, etp, ipm, mem)
amc_mic	amoxicillin-clavulanic acid MIC value
amc_eucast	amoxicillin-clavulanic acid EUCAST-based resistance verdict
amk_mic	amikacin MIC value
amk_eucast	amikacin EUCAST-based resistance verdict
amp_mic	ampicillin MIC value
amp_eucast	ampicillin EUCAST-based resistance verdict
atm_mic	aztreonam MIC value
atm_eucast	aztreonam EUCAST-based resistance verdict
caz_mic	ceftazidime MIC value
caz_eucast	ceftazidime EUCAST-based resistance verdict
cip_mic	ciprofloxacin MIC value
cip_eucast	ciprofloxacin EUCAST-based resistance verdict
cpt_mic	ceftaroline MIC value
cpt_eucast	ceftaroline EUCAST-based resistance verdict
cro_mic	ceftriaxone MIC value
cro_eucast	ceftriaxone EUCAST-based resistance verdict
cst_mic	colistin MIC value
cst_eucast	colistin EUCAST-based resistance verdict
c-t_mic	ceftolozane-tazobactam MIC value
c-t_eucast	ceftolozane-tazobactam EUCAST-based resistance verdict
ctx_mic	cefotaxime MIC value
ctx_eucast	cefotaxime EUCAST-based resistance verdict
cza_mic	ceftazidime-avibactam MIC value
cza_eucast	ceftazidime-avibactam EUCAST-based resistance verdict
dor_mic	doripenem MIC value
dor_eucast	doripenem EUCAST-based resistance verdict
etp_mic	ertapenem MIC value
etp_eucast	ertapenem EUCAST-based resistance verdict
fep_mic	cefepime MIC value
fep_eucast	cefepime EUCAST-based resistance verdict
gen_mic	gentamicin MIC value
gen_eucast	gentamicin EUCAST-based resistance verdict
ipm_mic	imipenem MIC value
ipm_eucast	imipenem EUCAST-based resistance verdict
lvx_mic	levofloxacin MIC value
lvx_eucast	levofloxacin EUCAST-based resistance verdict
mem_mic	meropenem MIC value
mem_eucast	meropenem EUCAST-based resistance verdict
sam_mic	ampicillin-sulbactam MIC value
sam_eucast	ampicillin-sulbactam EUCAST-based resistance verdict
sxt_mic	trimethoprim-sulfamethoxazole MIC value
sxt_eucast	trimethoprim-sulfamethoxazole EUCAST-based resistance verdict
tgc_mic	tigecycline MIC value
tgc_eucast	tigecycline EUCAST-based resistance verdict
tim_mic	ticarcillin-clavulanic acid MIC value
tim_eucast	ticarcillin-clavulanic acid EUCAST-based resistance verdict
tob_mic	tobramycin MIC value
tob_eucast	tobramycin EUCAST-based resistance verdict
tzp_mic	piperacillin-tazobactam MIC value
tzp_eucast	piperacillin-tazobactam EUCAST-based resistance verdict

## Sheet: O101-O162 ExPEC
isolate_id	sample_accession	biosample_accession	study_accession	bacterial_species	country	O_locus	O_subtype	st	lpscore	clermont_phylogroup	MT coverage map	IS-finder	resfinder	pointfinder	mdr_eucast	grcarbap_eucast	amc_mic	amc_eucast	amk_mic	amk_eucast	amp_mic	amp_eucast	atm_mic	atm_eucast	caz_mic	caz_eucast	cip_mic	cip_eucast	cpt_mic	cpt_eucast	cro_mic	cro_eucast	cst_mic	cst_eucast	c-t_mic	c-t_eucast	ctx_mic	ctx_eucast	cza_mic	cza_eucast	dor_mic	dor_eucast	etp_mic	etp_eucast	fep_mic	fep_eucast	gen_mic	gen_eucast	ipm_mic
BVEC00258	ERS27074493	SAMEA120373807	PRJEB97262	E. coli	Netherlands	Onovel32	Onovel32MT-	617	R2_waaB	A	========/======	-	ant(3'')-Ia_1;ant(3'')-Ia_1;blaOXA-1_1;blaTEM-1B_1;mdf(A)_1;sul1_5;tet(34)_1;tet(A)_6	gyrA_p.D87N;gyrA_p.S83L;parC_p.S80I	no	SENSITIVE	-	-	3.9999	SENSITIVE	-	-	-	-	0.9999	SENSITIVE	1.0001	RESISTANT	-	-	-	-	-	-	-	-	-	-	-	-	-	-	-	-	-	-	0.9999	SENSITIVE	-
BVEC00332	ERS27074556	SAMEA120373870	PRJEB97262	E. coli	USA	Onovel32	Onovel32	10	R2_waaB	A	===============	-	aph(3')-Ia_3;aph(3'')-Ib_2;aph(6)-Id_1;blaTEM-1B_1;mdf(A)_1;sul2_2;tet(34)_1;tet(B)_1	NA	no	SENSITIVE	-	-	-	-	-	-	-	-	0.12	SENSITIVE	-	-	-	-	-	-	-	-	-	-	-	-	-	-	0.015	SENSITIVE	-	-	0.06	SENSITIVE	-	-	0.12
BVEC00334	ERS27074558	SAMEA120373872	PRJEB97262	E. coli	USA	Onovel32	Onovel32MT-	44	R2_waaB	A	=============..	-	aac(3)-IIa_1;aac(6')-Ib-cr_1;aadA5_1;ant(3'')-Ia_1;blaCTX-M-15_1;blaOXA-1_1;catB3_1;dfrA17_1;mdf(A)_1;mph(A)_2;sul1_5;tet(34)_1;tet(B)_2	gyrA_p.D87N;gyrA_p.S83L;parC_p.S80I;parE_p.S458T	no	SENSITIVE	-	-	-	-	-	-	-	-	0.06	SENSITIVE	-	-	-	-	-	-	-	-	-	-	-	-	-	-	0.015	SENSITIVE	-	-	0.015	SENSITIVE	-	-	0.06
BVEC00339	ERS27074563	SAMEA120373877	PRJEB97262	E. coli	USA	Onovel32	Onovel32MT-	44	R2_waaB	A	=============..	-	mdf(A)_1;tet(34)_1	gyrA_p.D87N;gyrA_p.S83L;parC_p.S80I;parE_p.S458T	no	SENSITIVE	-	-	-	-	-	-	-	-	0.12	SENSITIVE	-	-	-	-	-	-	-	-	-	-	-	-	-	-	0.015	SENSITIVE	-	-	0.03	SENSITIVE	-	-	0.12
BVEC01029	ERS27074835	SAMEA120374149	PRJEB97262	E. coli	USA	Onovel32	Onovel32	10	R2_waaB	A	===============	-	ant(3'')-Ia_1;blaTEM-1B_1;dfrA5_1;mdf(A)_1;sul1_5;tet(34)_1;tet(C)_2	gyrA_p.S83L	no	SENSITIVE	-	-	-	-	-	-	-	-	0.06	SENSITIVE	-	-	-	-	-	-	0.125	SENSITIVE	-	-	-	-	-	-	0.015	SENSITIVE	-	-	0.03	SENSITIVE	-	-	0.06
BVEC01069	ERS27074875	SAMEA120374189	PRJEB97262	E. coli	USA	Onovel32	Onovel32	10	R2_waaB	A	===============	-	aac(3)-IId_1;aac(6')-Ib-cr_1;blaCTX-M-15_1;blaOXA-1_1;catB3_1;mdf(A)_1;tet(34)_1;tet(A)_6	gyrA_p.D87N;gyrA_p.S83L;parC_p.S80I	yes	SENSITIVE	-	-	16	RESISTANT	-	-	16.0001	RESISTANT	16.0001	RESISTANT	2.0001	RESISTANT	-	-	-	-	1	SENSITIVE	-	-	32.0001	RESISTANT	-	-	0.1199	SENSITIVE	0.2499	SENSITIVE	16.0001	RESISTANT	8.0001	RESISTANT	0.9999
BVEC01117	ERS27074923	SAMEA120374237	PRJEB97262	E. coli	Spain	Onovel32	Onovel32	167	R2_waaB	A	===============	-	aac(3)-IId_1;aadA5_1;ant(3'')-Ia_1;aph(3')-Ia_1;aph(3'')-Ib_5;aph(6)-Id_1;blaTEM-1B_1;dfrA17_1;mdf(A)_1;mph(A)_2;sul1_5;sul2_1;sul2_2;tet(34)_1;tet(A)_6	gyrA_p.D87N;gyrA_p.S83L;parC_p.S80I	yes	SENSITIVE	-	-	8	SENSITIVE	-	-	1.9999	INTERMEDIATE	0.9999	SENSITIVE	2.0001	RESISTANT	-	-	-	-	0.5	SENSITIVE	-	-	0.9999	SENSITIVE	-	-	0.1199	SENSITIVE	0.2499	SENSITIVE	1.9999	INTERMEDIATE	8.0001	RESISTANT	0.9999
BVEC01122	ERS27074928	SAMEA120374242	PRJEB97262	E. coli	Germany	Onovel32	Onovel32	10	R3_waaLD	A	===============	-	ant(3'')-Ia_1;blaTEM-1B_1;dfrA7_5;mdf(A)_1;sul1_5;sul2_2;tet(34)_1;tet(B)_2	gyrA_p.D87N;gyrA_p.S83L;parC_p.S80I;parE_p.L416F	yes	SENSITIVE	-	-	3.9999	SENSITIVE	-	-	1.9999	INTERMEDIATE	0.9999	SENSITIVE	2.0001	RESISTANT	-	-	-	-	0.5	SENSITIVE	-	-	0.9999	SENSITIVE	-	-	0.1199	SENSITIVE	0.2499	SENSITIVE	1.9999	INTERMEDIATE	0.9999	SENSITIVE	0.9999
BVEC01160	ERS27074966	SAMEA120374280	PRJEB97262	E. coli	Germany	O162	O162	1665	R3_waaLD	B1	===============	-	mdf(A)_1;tet(34)_1	NA	no	SENSITIVE	-	-	3.9999	SENSITIVE	-	-	1.9999	INTERMEDIATE	0.9999	SENSITIVE	0.2499	SENSITIVE	-	-	-	-	0.2499	SENSITIVE	-	-	0.9999	SENSITIVE	-	-	0.1199	SENSITIVE	0.2499	SENSITIVE	1.9999	INTERMEDIATE	0.9999	SENSITIVE	0.9999
BVEC01175	ERS27074981	SAMEA120374295	PRJEB97262	E. coli	Germany	Onovel32	Onovel32MT-	744	R2_waaB	A	=====..........; ...============	-	aph(3')-Ia_1;aph(3'')-Ib_1;aph(3'')-Ib_5;aph(6)-Id_1;blaTEM-1B_1;catA1_1;dfrA14_5;mdf(A)_1;sul2_2;tet(34)_1;tet(A)_6	gyrA_p.D87N;gyrA_p.S83L;parC_p.A56T;parC_p.S80I	no	SENSITIVE	-	-	3.9999	SENSITIVE	-	-	1.9999	INTERMEDIATE	0.9999	SENSITIVE	2.0001	RESISTANT	-	-	-	-	0.2499	SENSITIVE	-	-	0.9999	SENSITIVE	-	-	0.1199	SENSITIVE	0.2499	SENSITIVE	1.9999	INTERMEDIATE	0.9999	SENSITIVE	0.9999
BVEC01280	ERS27075086	SAMEA120374400	PRJEB97262	E. coli	Germany	Onovel32	Onovel32	10	R2_waaB	A	===============	-	aph(3'')-Ib_2;aph(6)-Id_1;blaTEM-1B_1;mdf(A)_1;qnrB19_1;tet(34)_1;tet(A)_6	NA	no	SENSITIVE	-	-	3.9999	SENSITIVE	-	-	1.9999	INTERMEDIATE	0.9999	SENSITIVE	0.2499	SENSITIVE	-	-	-	-	0.5	SENSITIVE	-	-	0.9999	SENSITIVE	-	-	0.1199	SENSITIVE	0.2499	SENSITIVE	4	INTERMEDIATE	0.9999	SENSITIVE	0.9999
BVEC01281	ERS27075087	SAMEA120374401	PRJEB97262	E. coli	Germany	Onovel32	Onovel32	10	R2_waaB	A	===============	-	mdf(A)_1;tet(34)_1	NA	no	SENSITIVE	-	-	3.9999	SENSITIVE	-	-	1.9999	INTERMEDIATE	0.9999	SENSITIVE	0.2499	SENSITIVE	-	-	-	-	0.2499	SENSITIVE	-	-	0.9999	SENSITIVE	-	-	0.1199	SENSITIVE	0.2499	SENSITIVE	1.9999	INTERMEDIATE	0.9999	SENSITIVE	0.9999
BVEC01282	ERS27075088	SAMEA120374402	PRJEB97262	E. coli	Germany	Onovel32	Onovel32MT-	-	R2_waaB	A	======.........; .....==========	-	ant(2'')-Ia_1;ant(3'')-Ia_1;ant(3'')-Ia_1;blaCTX-M-138_1;blaCTX-M-15_1;blaTEM-1B_1;floR_2;mdf(A)_1;sul1_5;sul2_2;tet(34)_1;tet(A)_6	gyrA_p.D87N;gyrA_p.S83L;parC_p.S80I	yes	SENSITIVE	-	-	3.9999	SENSITIVE	-	-	16.0001	RESISTANT	16.0001	RESISTANT	2.0001	RESISTANT	-	-	-	-	0.2499	SENSITIVE	-	-	32.0001	RESISTANT	-	-	0.1199	SENSITIVE	0.2499	SENSITIVE	16.0001	RESISTANT	8.0001	RESISTANT	0.9999
BVEC01391	ERS27075123	SAMEA120374437	PRJEB97262	E. coli	Italy	Onovel32	Onovel32MT-	617	R2_waaB	A	========/======	-	aac(3)-IId_1;aac(6')-Ib-cr_1;ant(3'')-Ia_1;aph(3')-Ia_1;aph(3'')-Ib_5;aph(6)-Id_1;ARR-3_4;blaOXA-1_1;blaTEM-1B_1;catA2_1;catB3_2;dfrA14_5;mdf(A)_1;sul2_2;tet(34)_1;tet(A)_6	gyrA_p.D87N;gyrA_p.S83L;parC_p.S80I	yes	SENSITIVE	-	-	3.9999	SENSITIVE	-	-	4	INTERMEDIATE	0.9999	SENSITIVE	4.0001	RESISTANT	-	-	-	-	0.5	SENSITIVE	-	-	0.4999	SENSITIVE	-	-	0.1199	SENSITIVE	0.2499	SENSITIVE	1.9999	INTERMEDIATE	8.0001	RESISTANT	0.4999
BVEC01409	ERS27075133	SAMEA120374447	PRJEB97262	E. coli	Italy	Onovel32	Onovel32	744	R2_waaB	A	===============	-	aac(3)-Ib_1;aadA2_1;aadA5_1;ant(3'')-Ia_1;ant(3'')-Ia_1;blaCTX-M-1_1;blaTEM-1B_1;catA1_1;cmlA1_1;dfrA17_1;mcr-1.1_1;mdf(A)_1;mef(B)_1;mph(A)_1;mph(A)_2;sul1_5;sul3_2;tet(34)_1;tet(B)_2	gyrA_p.D87N;gyrA_p.S83L;parC_p.A56T;parC_p.S80I	yes	SENSITIVE	-	-	3.9999	SENSITIVE	-	-	8	RESISTANT	2	INTERMEDIATE	4.0001	RESISTANT	-	-	-	-	2	SENSITIVE	-	-	4.0001	RESISTANT	-	-	0.1199	SENSITIVE	0.2499	SENSITIVE	16	RESISTANT	0.9999	SENSITIVE	0.4999
BVEC01431	ERS27075138	SAMEA120374452	PRJEB97262	E. coli	USA	Onovel32	Onovel32	744	R2_waaB	A	===============	-	aph(3')-Ia_1;blaCMY-2_1;mdf(A)_1;mph(A)_2;sul1_5;tet(34)_1;tet(B)_2	gyrA_p.D87N;gyrA_p.S83L;parC_p.A56T;parC_p.S80I	yes	SENSITIVE	-	-	8	SENSITIVE	-	-	16.0001	RESISTANT	16.0001	RESISTANT	4.0001	RESISTANT	-	-	-	-	0.5	SENSITIVE	-	-	4.0001	RESISTANT	-	-	0.1199	SENSITIVE	0.2499	SENSITIVE	1.9999	INTERMEDIATE	0.9999	SENSITIVE	0.4999
BVEC01503	ERS27075162	SAMEA120374476	PRJEB97262	E. coli	France	Onovel32	Onovel32	10	R2_waaB	A	===============	-	ant(3'')-Ia_1;aph(3')-Ia_1;aph(3'')-Ib_5;aph(6)-Id_1;blaTEM-1B_1;dfrA5_1;mdf(A)_1;sul2_3;tet(34)_1	NA	no	SENSITIVE	-	-	3.9999	SENSITIVE	-	-	1.9999	INTERMEDIATE	0.9999	SENSITIVE	0.4999	INTERMEDIATE	-	-	-	-	0.2499	SENSITIVE	-	-	0.4999	SENSITIVE	-	-	0.1199	SENSITIVE	0.2499	SENSITIVE	1.9999	INTERMEDIATE	0.9999	SENSITIVE	0.4999
BVEC01606	ERS27075199	SAMEA120374513	PRJEB97262	E. coli	Italy	Onovel32	Onovel32	167	R2_waaB	A	===============	-	aac(6')-Ib-cr_1;aadA5_1;ant(3'')-Ia_1;blaCTX-M-15_1;blaOXA-1_1;catB3_1;dfrA17_1;mdf(A)_1;mph(A)_2;sul1_5;tet(34)_1	gyrA_p.D87N;gyrA_p.S83L;parC_p.S80I	yes	SENSITIVE	-	-	16	RESISTANT	-	-	16.0001	RESISTANT	16	RESISTANT	4.0001	RESISTANT	-	-	-	-	0.5	SENSITIVE	-	-	4.0001	RESISTANT	-	-	0.1199	SENSITIVE	0.2499	SENSITIVE	16.0001	RESISTANT	0.9999	SENSITIVE	0.4999
BVEC01609	ERS27075201	SAMEA120374515	PRJEB97262	E. coli	Spain	Onovel32	Onovel32MT-	44	R2_waaB	A	=============..	IS1 insertion within ubiG2 (MT); IS1 on contig end	aac(3)-IIa_1;aac(6')-Ib-cr_1;aadA5_1;ant(3'')-Ia_1;blaCTX-M-15_1;blaOXA-1_1;catB3_1;dfrA17_1;mdf(A)_1;mph(A)_2;sul1_5;tet(34)_1;tet(B)_2	gyrA_p.D87N;gyrA_p.S83L;parC_p.S80I;parE_p.S458T	yes	SENSITIVE	-	-	8	SENSITIVE	-	-	16.0001	RESISTANT	16.0001	RESISTANT	4.0001	RESISTANT	-	-	-	-	0.5	SENSITIVE	-	-	4.0001	RESISTANT	-	-	0.1199	SENSITIVE	0.2499	SENSITIVE	16.0001	RESISTANT	8.0001	RESISTANT	0.4999
BVEC01621	ERS27075202	SAMEA120374516	PRJEB97262	E. coli	Germany	Onovel32	Onovel32MT-	617	R2_waaB	A	========/======	-	aac(3)-Ib_1;aac(3)-Ib_1;aadA5_1;ant(2'')-Ia_1;ant(3'')-Ia_1;ant(3'')-Ia_1;aph(3'')-Ib_5;aph(3'')-Ib_5;aph(6)-Id_1;aph(6)-Id_1;blaTEM-1C_1;cmlA1_1;dfrA17_1;mdf(A)_1;mph(A)_2;sul1_5;sul2_3;tet(34)_1;tet(A)_6	gyrA_p.D87N;gyrA_p.S83L;parC_p.S80I	yes	SENSITIVE	-	-	3.9999	SENSITIVE	-	-	1.9999	INTERMEDIATE	0.9999	SENSITIVE	4.0001	RESISTANT	-	-	-	-	0.5	SENSITIVE	-	-	0.4999	SENSITIVE	-	-	0.1199	SENSITIVE	0.2499	SENSITIVE	1.9999	INTERMEDIATE	8	RESISTANT	0.4999
BVEC01735	ERS27075237	SAMEA120374551	PRJEB97262	E. coli	Spain	Onovel32	Onovel32	10	R2_waaB	A	===============	-	ant(3'')-Ia_1;blaTEM-1B_1;catA1_1;mdf(A)_1;tet(34)_1;tet(B)_2	gyrA_p.D87N;gyrA_p.S83L;parC_p.A108V;parC_p.S80I	no	SENSITIVE	-	-	3.9999	SENSITIVE	-	-	1.9999	INTERMEDIATE	0.9999	SENSITIVE	4.0001	RESISTANT	-	-	-	-	0.2499	SENSITIVE	-	-	0.4999	SENSITIVE	-	-	0.1199	SENSITIVE	0.2499	SENSITIVE	1.9999	INTERMEDIATE	0.9999	SENSITIVE	0.4999
BVEC01806	ERS27075259	SAMEA120374573	PRJEB97262	E. coli	France	Onovel32	Onovel32	10	R2_waaB	A	===============	-	ant(3'')-Ia_1;aph(3')-Ia_1;aph(3'')-Ib_5;aph(6)-Id_1;blaTEM-1B_1;dfrA5_1;mdf(A)_1;sul2_3;tet(34)_1	gyrA_p.S83L	no	SENSITIVE	-	-	3.9999	SENSITIVE	-	-	1.9999	INTERMEDIATE	0.9999	SENSITIVE	0.4999	INTERMEDIATE	-	-	-	-	0.2499	SENSITIVE	-	-	0.4999	SENSITIVE	-	-	0.1199	SENSITIVE	0.2499	SENSITIVE	1.9999	INTERMEDIATE	0.9999	SENSITIVE	0.4999
BVEC01841	ERS27075264	SAMEA120374578	PRJEB97262	E. coli	Italy	Onovel32	Onovel32	744	R2_waaB	A	===============	-	aac(3)-Ib_1;aadA5_1;ant(3'')-Ia_1;aph(3')-Ia_1;aph(3'')-Ib_5;aph(6)-Id_1;blaTEM-1B_1;catA1_1;dfrA17_1;dfrA5_1;mdf(A)_1;mph(A)_2;sul1_5;sul2_3;tet(34)_1;tet(B)_2	gyrA_p.D87N;gyrA_p.S83L;parC_p.A56T;parC_p.S80I	yes	SENSITIVE	-	-	3.9999	SENSITIVE	-	-	1.9999	INTERMEDIATE	0.9999	SENSITIVE	4.0001	RESISTANT	-	-	-	-	0.5	SENSITIVE	-	-	0.4999	SENSITIVE	-	-	0.1199	SENSITIVE	0.2499	SENSITIVE	1.9999	INTERMEDIATE	0.9999	SENSITIVE	0.4999
BVEC01896	ERS27075289	SAMEA120374603	PRJEB97262	E. coli	Spain	Onovel32	Onovel32	10	R2_waaB	A	===============	-	aadA2_1;ant(3'')-Ia_1;ant(3'')-Ia_1;blaTEM-1B_1;cmlA1_1;mdf(A)_1;mef(B)_1;sul3_2;tet(34)_1;tet(A)_6	gyrA_p.D87N;gyrA_p.S83L;parC_p.S80I	yes	SENSITIVE	-	-	16	RESISTANT	-	-	4	INTERMEDIATE	0.9999	SENSITIVE	4.0001	RESISTANT	-	-	-	-	0.2499	SENSITIVE	-	-	0.4999	SENSITIVE	-	-	0.1199	SENSITIVE	0.2499	SENSITIVE	1.9999	INTERMEDIATE	2	SENSITIVE	0.4999
BVEC01912	ERS27075298	SAMEA120374612	PRJEB97262	E. coli	USA	Onovel32	Onovel32	10	R3_waaLD	A	===============	-	aac(6')-Ib-cr_1;aadA5_1;ant(3'')-Ia_1;blaCTX-M-15_1;blaOXA-1_1;catB3_1;dfrA17_1;mdf(A)_1;sul1_5;sul2_2;tet(34)_1	gyrA_p.D87N;gyrA_p.S83L;parC_p.S80I;parE_p.L416F	yes	SENSITIVE	-	-	3.9999	SENSITIVE	-	-	16.0001	RESISTANT	8	RESISTANT	4.0001	RESISTANT	-	-	-	-	0.2499	SENSITIVE	-	-	4.0001	RESISTANT	-	-	0.1199	SENSITIVE	0.2499	SENSITIVE	16	RESISTANT	0.9999	SENSITIVE	0.4999
BVEC01915	ERS27075301	SAMEA120374615	PRJEB97262	E. coli	USA	Onovel32	Onovel32	167	R2_waaB	A	===============	-	aac(3)-IIa_1;aac(6')-Ib-cr_1;aadA5_1;ant(3'')-Ia_1;blaCTX-M-15_1;blaOXA-1_1;catB3_1;dfrA17_1;mdf(A)_1;qnrB19_1;sul1_5;tet(34)_1	gyrA_p.D87N;gyrA_p.S83L;parC_p.S80I	yes	SENSITIVE	-	-	8	SENSITIVE	-	-	16.0001	RESISTANT	16.0001	RESISTANT	4.0001	RESISTANT	-	-	-	-	0.5	SENSITIVE	-	-	4.0001	RESISTANT	-	-	0.1199	SENSITIVE	0.5	SENSITIVE	16.0001	RESISTANT	8.0001	RESISTANT	0.4999
BVEC01993	ERS27075319	SAMEA120374633	PRJEB97262	E. coli	Germany	Onovel32	Onovel32MT-	617	R2_waaB	A	========/======	-	aadA5_1;ant(3'')-Ia_1;ant(3'')-Ia_1;aph(3'')-Ib_5;aph(6)-Id_1;blaTEM-1B_1;catA1_1;dfrA1_10;dfrA17_1;mdf(A)_1;mef(B)_1;mph(A)_2;sul1_5;sul3_2;tet(34)_1;tet(B)_2	gyrA_p.D87N;gyrA_p.S83L;parC_p.S80I	no	SENSITIVE	-	-	3.9999	SENSITIVE	-	-	1.9999	INTERMEDIATE	0.9999	SENSITIVE	4.0001	RESISTANT	-	-	-	-	0.5	SENSITIVE	-	-	0.4999	SENSITIVE	0.12	SENSITIVE	0.1199	SENSITIVE	0.2499	SENSITIVE	1.9999	INTERMEDIATE	0.9999	SENSITIVE	0.4999
BVEC02072	ERS27075354	SAMEA120374668	PRJEB97262	E. coli	USA	Onovel32	Onovel32MT-	617	R2_waaB	A	========/======	-	aac(3)-IId_1;blaTEM-1B_1;mdf(A)_1;tet(34)_1	gyrA_p.D87N;gyrA_p.S83L;parC_p.S80I	no	SENSITIVE	-	-	3.9999	SENSITIVE	-	-	1.9999	INTERMEDIATE	0.9999	SENSITIVE	4.0001	RESISTANT	-	-	-	-	0.5	SENSITIVE	-	-	0.4999	SENSITIVE	-	-	0.1199	SENSITIVE	0.2499	SENSITIVE	1.9999	INTERMEDIATE	8.0001	RESISTANT	0.4999
BVEC02075	ERS27075355	SAMEA120374669	PRJEB97262	E. coli	Italy	Onovel32	Onovel32	744	R2_waaB	A	===============	-	aac(3)-Ib_1;aadA5_1;ant(3'')-Ia_1;ant(3'')-Ia_1;aph(3')-Ia_1;aph(3'')-Ib_5;aph(6)-Id_1;blaTEM-1B_1;catA1_1;dfrA1_10;dfrA17_1;mdf(A)_1;mph(A)_2;sul1_5;sul2_2;tet(34)_1;tet(B)_2	gyrA_p.D87N;gyrA_p.S83L;parC_p.A56T;parC_p.S80I	yes	SENSITIVE	-	-	3.9999	SENSITIVE	-	-	1.9999	INTERMEDIATE	0.9999	SENSITIVE	4.0001	RESISTANT	-	-	-	-	0.5	SENSITIVE	-	-	0.4999	SENSITIVE	-	-	0.1199	SENSITIVE	0.2499	SENSITIVE	1.9999	INTERMEDIATE	0.9999	SENSITIVE	0.4999
BVEC02213	ERS27075397	SAMEA120374711	PRJEB97262	E. coli	Spain	Onovel32	Onovel32	10	R2_waaB	A	===============	-	mdf(A)_1;tet(34)_1	NA	no	SENSITIVE	-	-	3.9999	SENSITIVE	-	-	1.9999	INTERMEDIATE	0.9999	SENSITIVE	0.4999	INTERMEDIATE	-	-	-	-	0.5	SENSITIVE	-	-	0.4999	SENSITIVE	-	-	0.1199	SENSITIVE	0.2499	SENSITIVE	1.9999	INTERMEDIATE	0.9999	SENSITIVE	0.4999
BVEC02221	ERS27075398	SAMEA120374712	PRJEB97262	E. coli	Italy	Onovel32	Onovel32	744	R2_waaB	A	===============	-	aadA5_1;ant(3'')-Ia_1;aph(3'')-Ib_5;aph(6)-Id_1;blaCTX-M-15_1;blaTEM-1B_1;dfrA17_1;mdf(A)_1;mph(A)_2;sul2_3;tet(34)_1;tet(B)_2	gyrA_p.D87N;gyrA_p.S83L;parC_p.A56T;parC_p.S80I	yes	SENSITIVE	-	-	3.9999	SENSITIVE	-	-	16	RESISTANT	16	RESISTANT	4.0001	RESISTANT	-	-	-	-	0.5	SENSITIVE	-	-	4.0001	RESISTANT	-	-	0.1199	SENSITIVE	0.2499	SENSITIVE	16.0001	RESISTANT	0.9999	SENSITIVE	0.4999
BVEC02366	ERS27075448	SAMEA120374762	PRJEB97262	E. coli	Czech Republic	Onovel32	Onovel32	-	R2_waaB	A	===============	-	aadA5_1;ant(3'')-Ia_1;aph(3')-Ia_1;aph(3'')-Ib_5;aph(6)-Id_1;blaCMY-2_1;blaTEM-1B_1;catA1_1;dfrA17_1;dfrA7_5;mdf(A)_1;mph(A)_2;sul1_5;sul2_3;tet(34)_1;tet(B)_2	gyrA_p.D87N;gyrA_p.S83L;parC_p.A56T;parC_p.S80I	yes	SENSITIVE	32	RESISTANT	2	SENSITIVE	32.0001	RESISTANT	4	INTERMEDIATE	8	RESISTANT	-	-	-	-	8	RESISTANT	0.25	SENSITIVE	-	-	4	RESISTANT	-	-	0.06	SENSITIVE	-	-	0.25	SENSITIVE	-	-	0.25
BVEC02386	ERS27075450	SAMEA120374764	PRJEB97262	E. coli	Germany	Onovel32	Onovel32	-	R2_waaB	A	===============	-	aac(3)-Ib_1;ant(3'')-Ia_1;ant(3'')-Ia_1;ant(3'')-Ia_1;aph(3')-Ia_1;aph(3'')-Ib_5;aph(6)-Id_1;blaCTX-M-14_1;blaOXA-1_1;blaTEM-1B_1;catA1_1;dfrA1_10;mdf(A)_1;mph(B)_1;sul1_5;sul2_3;tet(34)_1;tet(B)_2	gyrA_p.D87N;gyrA_p.S83L;parC_p.S80I	yes	SENSITIVE	-	-	8	SENSITIVE	-	-	4	INTERMEDIATE	0.9999	SENSITIVE	4.0001	RESISTANT	-	-	-	-	0.5	SENSITIVE	-	-	4.0001	RESISTANT	-	-	0.1199	SENSITIVE	0.2499	SENSITIVE	16.0001	RESISTANT	0.9999	SENSITIVE	0.4999
BVEC02419	ERS27075456	SAMEA120374770	PRJEB97262	E. coli	Germany	Onovel32	Onovel32	-	R2_waaB	A	===============	-	aac(3)-IIa_1;aac(6')-Ib-cr_1;aadA5_1;ant(3'')-Ia_1;ant(3'')-Ia_1;ant(3'')-Ia_1;ant(3'')-Ia_1;ant(3'')-Ia_1;aph(3')-Ia_1;aph(3'')-Ib_5;aph(6)-Id_1;blaCTX-M-101_1;blaCTX-M-14_1;blaOXA-1_1;blaTEM-1B_1;catA1_1;dfrA1_10;dfrA17_1;erm(42)_1;floR_1;floR_2;mdf(A)_1;mph(A)_2;mph(B)_1;sul1_5;sul2_3;tet(34)_1;tet(A)_3;tet(B)_2	gyrA_p.D87N;gyrA_p.S83L;parC_p.S80I	yes	SENSITIVE	-	-	3.9999	SENSITIVE	-	-	8	RESISTANT	0.9999	SENSITIVE	4.0001	RESISTANT	-	-	-	-	0.5	SENSITIVE	-	-	4.0001	RESISTANT	-	-	0.1199	SENSITIVE	0.2499	SENSITIVE	16.0001	RESISTANT	0.9999	SENSITIVE	0.4999
BVEC02433	ERS27075460	SAMEA120374774	PRJEB97262	E. coli	Germany	Onovel32	Onovel32	10	R2_waaB	A	===============	-	ant(2'')-Ia_1;ant(3'')-Ia_1;ant(3'')-Ia_1;blaCTX-M-1_1;blaTEM-1A_1;dfrA1_8;floR_2;mdf(A)_1;mph(A)_2;sul1_5;sul2_2;tet(34)_1;tet(B)_2	gyrA_p.D87N;gyrA_p.S83L;parC_p.S80I	yes	SENSITIVE	-	-	3.9999	SENSITIVE	-	-	8	RESISTANT	4	INTERMEDIATE	4.0001	RESISTANT	-	-	-	-	0.5	SENSITIVE	-	-	4.0001	RESISTANT	0.125	SENSITIVE	0.1199	SENSITIVE	0.2499	SENSITIVE	16.0001	RESISTANT	8.0001	RESISTANT	0.4999
BVEC02453	ERS27075466	SAMEA120374780	PRJEB97262	E. coli	USA	Onovel32	Onovel32	10	R2_waaB	A	===============	-	ant(3'')-Ia_1;ant(3'')-Ia_1;blaTEM-1B_1;dfrA1_8;mdf(A)_1;qnrS1_1;sul1_5;tet(34)_1;tet(A)_6	gyrA_p.S83L;parC_p.S80I	yes	SENSITIVE	-	-	3.9999	SENSITIVE	-	-	1.9999	INTERMEDIATE	0.9999	SENSITIVE	4.0001	RESISTANT	-	-	-	-	0.5	SENSITIVE	-	-	0.4999	SENSITIVE	-	-	0.1199	SENSITIVE	0.2499	SENSITIVE	1.9999	INTERMEDIATE	0.9999	SENSITIVE	0.4999
BVEC02823	ERS27075537	SAMEA120374851	PRJEB97262	E. coli	Thailand	Onovel32	Onovel32	10	R3_waaLD	A	===============	-	aac(3)-IIa_1;aac(6')-Ib-cr_1;aadA5_1;aadA8b_2;ant(3'')-Ia_1;aph(6)-Id_1;blaCTX-M-15_1;blaOXA-1_1;catB3_1;dfrA17_1;mdf(A)_1;mph(A)_2;sul1_5;sul2_2;tet(34)_1;tet(B)_2	gyrA_p.D87N;gyrA_p.S83L;parC_p.S80I;parE_p.L416F	yes	SENSITIVE	-	-	3.9999	SENSITIVE	-	-	16.0001	RESISTANT	16	RESISTANT	4.0001	RESISTANT	-	-	-	-	0.5	SENSITIVE	-	-	4.0001	RESISTANT	-	-	0.1199	SENSITIVE	0.2499	SENSITIVE	16	RESISTANT	8.0001	RESISTANT	0.4999
BVEC02858	ERS27075547	SAMEA120374861	PRJEB97262	E. coli	Thailand	Onovel32	Onovel32	744	R2_waaB	A	===============	-	aac(3)-IId_1;aadA2_1;aadA5_1;ant(3'')-Ia_1;ant(3'')-Ia_1;aph(3')-Ia_1;aph(3'')-Ib_5;aph(6)-Id_1;blaTEM-1B_1;catA1_1;dfrA12_8;dfrA17_1;mdf(A)_1;mef(B)_1;mph(A)_2;sul1_5;sul2_3;sul3_2;tet(34)_1;tet(B)_2	gyrA_p.D87N;gyrA_p.S83L;parC_p.A56T;parC_p.S80I	yes	SENSITIVE	-	-	3.9999	SENSITIVE	-	-	1.9999	INTERMEDIATE	0.9999	SENSITIVE	4.0001	RESISTANT	-	-	-	-	0.2499	SENSITIVE	-	-	0.4999	SENSITIVE	-	-	0.1199	SENSITIVE	0.2499	SENSITIVE	1.9999	INTERMEDIATE	8	RESISTANT	0.4999
BVEC02964	ERS27075565	SAMEA120374879	PRJEB97262	E. coli	Argentina	Onovel32	Onovel32MT-	4238	R2_waaB	A	========/======	-	aac(3)-Ib_1;aadA2_1;ant(3'')-Ia_1;ant(3'')-Ia_1;aph(3'')-Ib_5;aph(6)-Id_1;blaTEM-1B_1;dfrA1_10;dfrA8_1;mdf(A)_1;mph(A)_2;sul1_5;sul2_2;tet(34)_1;tet(A)_6	NA	no	SENSITIVE	-	-	3.9999	SENSITIVE	-	-	1.9999	INTERMEDIATE	0.9999	SENSITIVE	0.4999	INTERMEDIATE	-	-	-	-	0.2499	SENSITIVE	-	-	0.4999	SENSITIVE	-	-	0.1199	SENSITIVE	0.2499	SENSITIVE	1.9999	INTERMEDIATE	0.9999	SENSITIVE	0.4999
BVEC03024	ERS27075574	SAMEA120374888	PRJEB97262	E. coli	Australia	Onovel32	Onovel32	10	R2_waaB	A	===============	-	mdf(A)_1;tet(34)_1;tet(B)_2	NA	no	SENSITIVE	-	-	3.9999	SENSITIVE	-	-	1.9999	INTERMEDIATE	0.9999	SENSITIVE	0.4999	INTERMEDIATE	-	-	-	-	0.2499	SENSITIVE	-	-	0.4999	SENSITIVE	-	-	0.1199	SENSITIVE	0.2499	SENSITIVE	1.9999	INTERMEDIATE	0.9999	SENSITIVE	0.4999
BVEC03126	ERS27075590	SAMEA120374904	PRJEB97262	E. coli	Argentina	Onovel32	Onovel32	744	R2_waaB	A	===============	-	aadA5_1;ant(3'')-Ia_1;aph(3')-Ia_1;aph(3'')-Ib_5;aph(3')-IIa_2;aph(6)-Id_1;blaTEM-1B_1;catA1_1;dfrA17_1;mdf(A)_1;sul2_3;tet(34)_1;tet(B)_2	gyrA_p.D87N;gyrA_p.S83L;parC_p.A56T;parC_p.S80I	no	SENSITIVE	-	-	3.9999	SENSITIVE	-	-	1.9999	INTERMEDIATE	0.9999	SENSITIVE	4.0001	RESISTANT	-	-	-	-	0.2499	SENSITIVE	-	-	0.4999	SENSITIVE	-	-	0.1199	SENSITIVE	0.2499	SENSITIVE	1.9999	INTERMEDIATE	0.9999	SENSITIVE	0.4999
BVEC03134	ERS27075593	SAMEA120374907	PRJEB97262	E. coli	Argentina	Onovel32	Onovel32	10	R3_waaLD	A	===============	-	ant(3'')-Ia_1;aph(3'')-Ib_5;aph(6)-Id_1;blaTEM-1B_1;dfrA14_5;mdf(A)_1;sul2_2;tet(34)_1	gyrA_p.D87N;gyrA_p.S83L;parC_p.S80I;parE_p.L416F	yes	SENSITIVE	-	-	3.9999	SENSITIVE	-	-	1.9999	INTERMEDIATE	0.9999	SENSITIVE	4.0001	RESISTANT	-	-	-	-	0.2499	SENSITIVE	-	-	0.4999	SENSITIVE	-	-	0.1199	SENSITIVE	0.2499	SENSITIVE	1.9999	INTERMEDIATE	0.9999	SENSITIVE	0.4999
BVEC03285	ERS27075622	SAMEA120374936	PRJEB97262	E. coli	Japan	Onovel32	Onovel32MT-	44	R2_waaB	A	=============..	IS1 insertion within ubiG2 (MT); IS1 on contig end	aac(3)-IIa_1;aadA5_1;ant(3'')-Ia_1;ant(3'')-Ia_1;ant(3'')-Ii-aac(6')-IId_1;aph(3')-Ia_1;aph(3'')-Ib_5;aph(6)-Id_1;blaCMY-2_1;blaTEM-1B_1;dfrA17_1;erm(B)_18;floR_2;mdf(A)_1;mph(A)_2;oqxA_1;oqxB_1;qnrS1_1;sul1_5;sul2_2;tet(34)_1;tet(A)_6	gyrA_p.D87N;gyrA_p.S83L;parC_p.S80I;parE_p.S458T	yes	SENSITIVE	-	-	32	RESISTANT	-	-	1.9999	INTERMEDIATE	16.0001	RESISTANT	4.0001	RESISTANT	-	-	-	-	0.2499	SENSITIVE	-	-	2	INTERMEDIATE	-	-	0.1199	SENSITIVE	0.2499	SENSITIVE	1.9999	INTERMEDIATE	8.0001	RESISTANT	0.4999
BVEC03367	ERS27075637	SAMEA120374951	PRJEB97262	E. coli	Japan	Onovel32	Onovel32	744	R2_waaB	A	===============	-	aadA5_1;ant(3'')-Ia_1;aph(3')-Ia_1;aph(3'')-Ib_5;aph(6)-Id_1;blaCTX-M-65_1;blaTEM-1B_1;catA1_1;dfrA17_1;floR_2;mdf(A)_1;mph(A)_2;sul1_5;sul2_1;sul2_2;tet(34)_1;tet(A)_1;tet(A)_6;tet(A)_6;tet(B)_2	gyrA_p.D87N;gyrA_p.S83L;parC_p.A56T;parC_p.S80I	yes	SENSITIVE	-	-	3.9999	SENSITIVE	-	-	16	RESISTANT	2	INTERMEDIATE	4.0001	RESISTANT	-	-	-	-	0.5	SENSITIVE	-	-	4.0001	RESISTANT	-	-	0.1199	SENSITIVE	0.2499	SENSITIVE	4	INTERMEDIATE	0.9999	SENSITIVE	0.4999
BVEC03406	ERS27075647	SAMEA120374961	PRJEB97262	E. coli	Japan	Onovel32	Onovel32	10	R2_waaB	A	===============	IS1 insertion directly flanks ubiG2 (MT); IS1 on contig end	ant(3'')-Ia_1;aph(3'')-Ib_5;aph(6)-Id_1;blaTEM-1B_1;dfrA1_8;mdf(A)_1;mph(A)_2;sul2_2;tet(34)_1;tet(A)_6	gyrA_p.S83L	yes	SENSITIVE	-	-	3.9999	SENSITIVE	-	-	1.9999	INTERMEDIATE	0.9999	SENSITIVE	0.4999	INTERMEDIATE	-	-	-	-	0.2499	SENSITIVE	-	-	0.4999	SENSITIVE	-	-	0.1199	SENSITIVE	0.2499	SENSITIVE	1.9999	INTERMEDIATE	0.9999	SENSITIVE	0.4999
BVEC03450	ERS27075659	SAMEA120374973	PRJEB97262	E. coli	Japan	Onovel32	Onovel32	10	R3_waaLD	A	===============	-	aadA2_1;ant(3'')-Ia_1;ant(3'')-Ia_1;ant(3'')-Ia_1;ant(3'')-Ia_1;aph(3'')-Ib_5;aph(6)-Id_1;blaTEM-1B_1;cmlA1_1;dfrA14_5;mdf(A)_1;mef(B)_1;sul2_2;sul3_2;tet(34)_1;tet(A)_6	gyrA_p.D87N;gyrA_p.S83L;parC_p.S80I;parE_p.L416F	yes	SENSITIVE	-	-	3.9999	SENSITIVE	-	-	4	INTERMEDIATE	4	INTERMEDIATE	4.0001	RESISTANT	-	-	-	-	0.2499	SENSITIVE	-	-	4.0001	RESISTANT	-	-	0.1199	SENSITIVE	0.2499	SENSITIVE	1.9999	INTERMEDIATE	0.9999	SENSITIVE	0.4999
BVEC03521	ERS27075667	SAMEA120374981	PRJEB97262	E. coli	Thailand	Onovel32	Onovel32	10	R2_waaB	A	===============	-	aac(6')-Ib-cr_1;ant(3'')-Ia_1;ARR-3_4;blaOXA-1_1;catB3_2;mdf(A)_1;sul1_5;tet(34)_1;tet(B)_2	gyrA_p.D87N;gyrA_p.S83L;parC_p.S80I	yes	SENSITIVE	-	-	8	SENSITIVE	-	-	1.9999	INTERMEDIATE	0.9999	SENSITIVE	4.0001	RESISTANT	-	-	-	-	0.2499	SENSITIVE	-	-	0.4999	SENSITIVE	-	-	0.1199	SENSITIVE	0.2499	SENSITIVE	1.9999	INTERMEDIATE	0.9999	SENSITIVE	0.4999
BVEC03538	ERS27075671	SAMEA120374985	PRJEB97262	E. coli	Thailand	Onovel32	Onovel32	10	R2_waaB	A	===============	-	aph(3'')-Ib_5;aph(6)-Id_1;blaTEM-215_1;mdf(A)_1;sul2_2;tet(34)_1;tet(A)_1;tet(A)_6	gyrA_p.D87N;gyrA_p.S83L;parC_p.S80I	no	SENSITIVE	-	-	3.9999	SENSITIVE	-	-	1.9999	INTERMEDIATE	0.9999	SENSITIVE	4.0001	RESISTANT	-	-	-	-	0.2499	SENSITIVE	-	-	0.4999	SENSITIVE	-	-	0.1199	SENSITIVE	0.2499	SENSITIVE	1.9999	INTERMEDIATE	0.9999	SENSITIVE	0.4999
BVEC03726	ERS27075726	SAMEA120375040	PRJEB97262	E. coli	Brazil	Onovel32	Onovel32	167	R2_waaB	A	===============	IS1 insertion >1500 nt upstream of ubiG2 (MT)	aac(6')-Ib-cr_1;aadA5_1;ant(3'')-Ia_1;aph(3'')-Ib_5;aph(6)-Id_1;blaCTX-M-15_1;blaOXA-1_1;catB3_1;dfrA17_1;mdf(A)_1;mph(A)_2;sul1_5;sul2_2;tet(34)_1;tet(B)_2	gyrA_p.D87N;gyrA_p.S83L;parC_p.S80I	yes	SENSITIVE	-	-	3.9999	SENSITIVE	-	-	16.0001	RESISTANT	16.0001	RESISTANT	4.0001	RESISTANT	-	-	-	-	0.5	SENSITIVE	-	-	4.0001	RESISTANT	-	-	0.1199	SENSITIVE	0.2499	SENSITIVE	16.0001	RESISTANT	0.9999	SENSITIVE	0.4999
BVEC03747	ERS27075729	SAMEA120375043	PRJEB97262	E. coli	Brazil	Onovel32	Onovel32	10	R2_waaB	A	===============	-	aac(6')-Ib-cr_1;ant(3'')-Ia_1;blaCTX-M-15_1;blaOXA-1_1;catB3_1;dfrA14_5;erm(B)_18;mdf(A)_1;mph(A)_2;tet(34)_1	gyrA_p.D87N;gyrA_p.S83L;parC_p.S80I	yes	SENSITIVE	-	-	3.9999	SENSITIVE	-	-	16	RESISTANT	16	RESISTANT	4.0001	RESISTANT	-	-	-	-	0.2499	SENSITIVE	-	-	4.0001	RESISTANT	-	-	0.1199	SENSITIVE	0.2499	SENSITIVE	8	RESISTANT	0.9999	SENSITIVE	0.4999
BVEC03774	ERS27075738	SAMEA120375052	PRJEB97262	E. coli	Brazil	Onovel32	Onovel32	167	R2_waaB	A	===============	-	aac(3)-IId_1;aadA2_1;ant(3'')-Ia_1;ant(3'')-Ia_1;aph(3'')-Ib_5;aph(6)-Id_1;blaCTX-M-8_1;blaTEM-1B_1;catA1_1;dfrA12_8;mdf(A)_1;mph(A)_2;qepA4_1;qnrB19_1;sul1_5;sul2_2;tet(34)_1;tet(A)_6;tet(B)_2	gyrA_p.D87N;gyrA_p.S83L;parC_p.S80I	yes	SENSITIVE	-	-	3.9999	SENSITIVE	-	-	1.9999	INTERMEDIATE	0.9999	SENSITIVE	4.0001	RESISTANT	-	-	-	-	0.2499	SENSITIVE	-	-	4.0001	RESISTANT	-	-	0.1199	SENSITIVE	0.2499	SENSITIVE	8	RESISTANT	8.0001	RESISTANT	0.4999
BVEC03785	ERS27075739	SAMEA120375053	PRJEB97262	E. coli	Brazil	Onovel32	Onovel32	215	R2_waaB	A	===============	-	aac(3)-IId_1;aadA5_1;ant(3'')-Ia_1;aph(3'')-Ib_5;aph(6)-Id_1;blaTEM-1B_1;dfrA17_1;mdf(A)_1;mph(A)_2;sul1_10;sul1_5;sul2_2;tet(34)_1;tet(A)_6	gyrA_p.D87N;gyrA_p.S83L;parC_p.S80I	yes	SENSITIVE	-	-	3.9999	SENSITIVE	-	-	1.9999	INTERMEDIATE	0.9999	SENSITIVE	4.0001	RESISTANT	-	-	-	-	1	SENSITIVE	-	-	0.4999	SENSITIVE	-	-	0.1199	SENSITIVE	0.2499	SENSITIVE	1.9999	INTERMEDIATE	8.0001	RESISTANT	0.4999
BVEC03788	ERS27075740	SAMEA120375054	PRJEB97262	E. coli	Brazil	Onovel32	Onovel32MT-	617	R2_waaB	A	========/======	-	aac(3)-IIa_1;aac(6')-Ib-cr_1;blaCTX-M-55_1;blaOXA-1_1;blaTEM-141_1;catB3_1;mdf(A)_1;tet(34)_1;tet(B)_2	gyrA_p.D87N;gyrA_p.S83L;parC_p.S80I	yes	SENSITIVE	-	-	3.9999	SENSITIVE	-	-	8	RESISTANT	8	RESISTANT	4.0001	RESISTANT	-	-	-	-	0.2499	SENSITIVE	-	-	4.0001	RESISTANT	0.125	SENSITIVE	0.1199	SENSITIVE	0.2499	SENSITIVE	8	RESISTANT	8.0001	RESISTANT	0.4999
BVEC03809	ERS27075747	SAMEA120375061	PRJEB97262	E. coli	Brazil	Onovel32	Onovel32	10	R2_waaB	A	===============	-	aac(3)-IIa_1;aac(6')-Ib-cr_1;ant(3'')-Ia_1;ant(3'')-Ia_1;aph(3'')-Ib_5;aph(6)-Id_1;blaCTX-M-101_1;blaCTX-M-101_1;blaTEM-1B_1;catA1_1;catA1_1;dfrA5_1;mdf(A)_1;mph(A)_1;sul1_10;sul1_5;sul2_3;tet(34)_1;tet(B)_2	NA	no	SENSITIVE	-	-	3.9999	SENSITIVE	-	-	1.9999	INTERMEDIATE	0.9999	SENSITIVE	0.4999	INTERMEDIATE	-	-	-	-	1	SENSITIVE	-	-	0.4999	SENSITIVE	-	-	0.1199	SENSITIVE	0.2499	SENSITIVE	1.9999	INTERMEDIATE	0.9999	SENSITIVE	0.4999
BVEC03810	ERS27075748	SAMEA120375062	PRJEB97262	E. coli	Brazil	Onovel32	Onovel32	744	R2_waaB	A	===============	-	ant(3'')-Ia_1;aph(3')-Ia_1;aph(3'')-Ib_5;aph(6)-Id_1;blaSHV-12_1;blaTEM-1B_1;catA1_1;cmlA1_2;dfrA15_1;mdf(A)_1;qnrB19_1;sul2_2;tet(34)_1;tet(A)_6;tet(B)_2	gyrA_p.D87N;gyrA_p.S83L;parC_p.A56T;parC_p.S80I	yes	SENSITIVE	-	-	3.9999	SENSITIVE	-	-	1.9999	INTERMEDIATE	0.9999	SENSITIVE	4.0001	RESISTANT	-	-	-	-	0.5	SENSITIVE	-	-	0.4999	SENSITIVE	-	-	0.1199	SENSITIVE	0.2499	SENSITIVE	1.9999	INTERMEDIATE	0.9999	SENSITIVE	0.4999
BVEC03813	ERS27075749	SAMEA120375063	PRJEB97262	E. coli	Brazil	Onovel32	Onovel32	744	R2_waaB	A	===============	-	aadA5_1;ant(3'')-Ia_1;aph(3')-Ia_1;aph(3'')-Ib_5;aph(6)-Id_1;blaTEM-1B_1;catA1_1;dfrA17_1;mdf(A)_1;mph(A)_2;sul1_5;sul2_3;tet(34)_1;tet(B)_2	gyrA_p.D87N;gyrA_p.S83L;parC_p.A56T;parC_p.S80I	no	SENSITIVE	-	-	3.9999	SENSITIVE	-	-	1.9999	INTERMEDIATE	0.9999	SENSITIVE	4.0001	RESISTANT	-	-	-	-	0.5	SENSITIVE	-	-	0.4999	SENSITIVE	-	-	0.1199	SENSITIVE	0.2499	SENSITIVE	1.9999	INTERMEDIATE	0.9999	SENSITIVE	0.4999
BVEC03815	ERS27075750	SAMEA120375064	PRJEB97262	E. coli	Argentina	Onovel32	Onovel32MT-	617	R2_waaB	A	========/======	-	aac(6')-Ib-cr_1;aadA5_1;ant(3'')-Ia_1;aph(6)-Id_1;blaCTX-M-15_1;blaOXA-1_1;catB3_1;dfrA17_1;mdf(A)_1;mph(A)_2;sul1_5;tet(34)_1;tet(B)_2	gyrA_p.D87N;gyrA_p.S83L;parC_p.S80I	yes	SENSITIVE	-	-	3.9999	SENSITIVE	-	-	16	RESISTANT	8	RESISTANT	4.0001	RESISTANT	-	-	-	-	0.5	SENSITIVE	-	-	4.0001	RESISTANT	-	-	0.1199	SENSITIVE	0.2499	SENSITIVE	16	RESISTANT	0.9999	SENSITIVE	0.4999
BVEC03825	ERS27075753	SAMEA120375067	PRJEB97262	E. coli	Argentina	Onovel32	Onovel32MT-	617	R2_waaB	A	========/======	-	aac(3)-IIa_1;aac(6')-Ib-cr_1;aadA5_1;ant(3'')-Ia_1;blaCTX-M-131_1;blaCTX-M-15_1;blaOXA-1_1;blaSHV-12_1;catB3_1;dfrA17_1;mdf(A)_1;mph(A)_2;sul1_5;tet(34)_1	gyrA_p.D87N;gyrA_p.S83L;parC_p.S80I	yes	SENSITIVE	-	-	3.9999	SENSITIVE	-	-	16.0001	RESISTANT	16.0001	RESISTANT	4.0001	RESISTANT	-	-	-	-	0.5	SENSITIVE	-	-	4.0001	RESISTANT	-	-	0.1199	SENSITIVE	0.2499	SENSITIVE	16.0001	RESISTANT	8.0001	RESISTANT	0.4999
BVEC03828	ERS27075755	SAMEA120375069	PRJEB97262	E. coli	Argentina	Onovel32	Onovel32	744	R2_waaB	A	===============	-	aph(3')-Ia_1;aph(3'')-Ib_5;aph(6)-Id_1;mdf(A)_1;sul2_3;tet(34)_1;tet(B)_2	gyrA_p.D87N;gyrA_p.S83L;parC_p.A56T;parC_p.S80I	no	SENSITIVE	-	-	3.9999	SENSITIVE	-	-	1.9999	INTERMEDIATE	0.9999	SENSITIVE	4.0001	RESISTANT	-	-	-	-	1	SENSITIVE	-	-	0.4999	SENSITIVE	-	-	0.1199	SENSITIVE	0.2499	SENSITIVE	1.9999	INTERMEDIATE	0.9999	SENSITIVE	0.4999
BVEC03870	ERS27075768	SAMEA120375082	PRJEB97262	E. coli	Argentina	Onovel32	Onovel32MT-	44	R2_waaB	A	=============..	IS1 insertion within ubiG2 (MT); IS1 on contig end	aac(6')-Ib-cr_1;aadA5_1;ant(3'')-Ia_1;blaCTX-M-15_1;blaOXA-1_1;catB3_1;dfrA17_1;mdf(A)_1;mph(A)_2;sul1_5;tet(34)_1;tet(B)_2	gyrA_p.D87N;gyrA_p.S83L;parC_p.S80I;parE_p.S458T	yes	SENSITIVE	-	-	3.9999	SENSITIVE	-	-	16.0001	RESISTANT	16	RESISTANT	4.0001	RESISTANT	-	-	-	-	0.2499	SENSITIVE	-	-	4.0001	RESISTANT	-	-	0.1199	SENSITIVE	0.2499	SENSITIVE	8	RESISTANT	0.9999	SENSITIVE	0.4999
BVEC03888	ERS27075771	SAMEA120375085	PRJEB97262	E. coli	Brazil	Onovel32	Onovel32	694	R2_waaB	A	===============	IS1 insertion >1000 nt downstream of ubiG2 (MT); IS1 on contig end	blaTEM-104_1;mdf(A)_1;tet(34)_1	gyrA_p.D87N;gyrA_p.S83L;parC_p.S80I	no	SENSITIVE	-	-	3.9999	SENSITIVE	-	-	1.9999	INTERMEDIATE	0.9999	SENSITIVE	4.0001	RESISTANT	-	-	-	-	0.2499	SENSITIVE	-	-	0.4999	SENSITIVE	-	-	0.1199	SENSITIVE	0.2499	SENSITIVE	1.9999	INTERMEDIATE	0.9999	SENSITIVE	0.4999
BVEC04020	ERS27075799	SAMEA120375113	PRJEB97262	E. coli	UK	Onovel32	Onovel32	10	R2_waaB	A	===============	-	aadA2_1;ant(3'')-Ia_1;dfrA12_8;mdf(A)_1;mph(A)_2;sul1_5;tet(34)_1;tet(A)_6	NA	no	SENSITIVE	4	SENSITIVE	3.9999	SENSITIVE	-	-	0.9999	SENSITIVE	0.4999	SENSITIVE	0.2499	SENSITIVE	-	-	0.4999	SENSITIVE	0.9999	SENSITIVE	-	-	-	-	-	-	-	-	0.2499	SENSITIVE	0.9999	SENSITIVE	0.9999	SENSITIVE	0.2499
BVEC04021	ERS27075800	SAMEA120375114	PRJEB97262	E. coli	Germany	Onovel32	Onovel32	10	R3_waaLD	A	===============	-	aadA2_1;ant(3'')-Ia_1;ant(3'')-Ia_1;ant(3'')-Ia_1;aph(3'')-Ib_1;aph(3'')-Ib_5;aph(6)-Id_1;blaSHV-12_1;blaTEM-1B_1;cmlA1_1;dfrA14_5;mdf(A)_1;mef(B)_1;sul2_2;sul3_2;tet(34)_1	gyrA_p.D87N;gyrA_p.S83L;parC_p.S80I;parE_p.L416F	yes	SENSITIVE	32.0001	RESISTANT	3.9999	SENSITIVE	-	-	-	-	8.0001	RESISTANT	1.0001	RESISTANT	-	-	2	INTERMEDIATE	0.9999	SENSITIVE	-	-	-	-	-	-	-	-	0.2499	SENSITIVE	0.9999	SENSITIVE	0.9999	SENSITIVE	0.2499
BVEC04022	ERS27075801	SAMEA120375115	PRJEB97262	E. coli	Spain	Onovel32	Onovel32	10	R3_waaLD	A	===============	-	ant(3'')-Ia_1;ant(3'')-Ia_1;ant(3'')-Ia_1;ant(3'')-Ia_1;aph(3'')-Ib_5;aph(6)-Id_1;blaTEM-1B_1;dfrA1_10;dfrA7_5;mdf(A)_1;mph(B)_1;sul1_5;sul2_2;tet(34)_1;tet(B)_2	gyrA_p.D87N;gyrA_p.S83L;parC_p.S80I;parE_p.L416F	yes	SENSITIVE	4	SENSITIVE	3.9999	SENSITIVE	-	-	0.9999	SENSITIVE	0.4999	SENSITIVE	1.0001	RESISTANT	-	-	0.4999	SENSITIVE	0.9999	SENSITIVE	-	-	-	-	-	-	-	-	0.2499	SENSITIVE	0.9999	SENSITIVE	0.9999	SENSITIVE	0.2499
BVEC04023	ERS27075802	SAMEA120375116	PRJEB97262	E. coli	USA	Onovel32	Onovel32	10	R3_waaLD	A	===============	-	aadA2_1;ant(3'')-Ia_1;ant(3'')-Ia_1;aph(3'')-Ib_5;aph(6)-Id_1;blaTEM-1B_1;dfrA12_8;dfrA14_5;floR_2;mdf(A)_1;mef(B)_1;sul2_2;sul3_2;tet(34)_1;tet(A)_6	gyrA_p.D87N;gyrA_p.S83L;parC_p.S80I;parE_p.L416F	yes	SENSITIVE	8	SENSITIVE	3.9999	SENSITIVE	-	-	0.9999	SENSITIVE	0.4999	SENSITIVE	1.0001	RESISTANT	-	-	0.4999	SENSITIVE	0.9999	SENSITIVE	-	-	-	-	-	-	-	-	0.2499	SENSITIVE	0.9999	SENSITIVE	0.9999	SENSITIVE	0.2499
BVEC04025	ERS27075804	SAMEA120375118	PRJEB97262	E. coli	Germany	Onovel32	Onovel32	10	R2_waaB	A	===============	-	ant(3'')-Ia_1;aph(3'')-Ib_5;aph(6)-Id_1;blaTEM-1B_1;dfrA14_5;mdf(A)_1;sul2_2;tet(34)_1;tet(A)_6	NA	no	SENSITIVE	8	SENSITIVE	3.9999	SENSITIVE	-	-	0.9999	SENSITIVE	0.4999	SENSITIVE	0.2499	SENSITIVE	-	-	0.4999	SENSITIVE	0.9999	SENSITIVE	-	-	-	-	-	-	-	-	0.2499	SENSITIVE	0.9999	SENSITIVE	0.9999	SENSITIVE	0.2499
BVEC04088	ERS27075857	SAMEA120375171	PRJEB97262	E. coli	Japan	Onovel32	Onovel32	744	R2_waaB	A	===============	-	catA1_1;mdf(A)_1;tet(34)_1;tet(B)_2	gyrA_p.D87N;gyrA_p.S83L;parC_p.A56T;parC_p.S80I	no	SENSITIVE	1.9999	SENSITIVE	3.9999	SENSITIVE	-	-	0.9999	SENSITIVE	0.4999	SENSITIVE	1.0001	RESISTANT	-	-	0.4999	SENSITIVE	0.9999	SENSITIVE	-	-	-	-	-	-	-	-	0.2499	SENSITIVE	0.9999	SENSITIVE	2	SENSITIVE	0.2499
BVEC04160	ERS27075929	SAMEA120375243	PRJEB97262	E. coli	Italy	Onovel32	Onovel32	744	R2_waaB	A	===============	-	aac(3)-Ib_1;aadA2_1;aadA5_1;ant(3'')-Ia_1;ant(3'')-Ia_1;aph(3')-Ia_1;aph(3'')-Ib_5;aph(6)-Id_1;blaCTX-M-1_1;blaTEM-104_1;blaTEM-1B_1;catA1_1;dfrA17_1;lnu(F)_1;mdf(A)_1;mph(A)_2;qnrS1_1;sul1_5;sul2_3;tet(34)_1;tet(B)_2	gyrA_p.D87N;gyrA_p.S83L;parC_p.A56T;parC_p.S80I	yes	SENSITIVE	32.0001	RESISTANT	3.9999	SENSITIVE	-	-	-	-	4	INTERMEDIATE	1.0001	RESISTANT	-	-	4.0001	RESISTANT	0.9999	SENSITIVE	-	-	-	-	-	-	-	-	0.2499	SENSITIVE	8.0001	RESISTANT	0.9999	SENSITIVE	0.2499
BVEC04163	ERS27075932	SAMEA120375246	PRJEB97262	E. coli	Italy	Onovel32	Onovel32MT-	4981	R2_waaB	A	========/======	-	aac(3)-IIa_1;ant(3'')-Ia_1;aph(3'')-Ib_5;aph(6)-Id_1;blaCTX-M-15_1;blaTEM-1B_1;dfrA14_5;floR_2;mdf(A)_1;qnrS1_1;sul2_2;tet(34)_1;tet(A)_6	gyrA_p.D87N;gyrA_p.S83L;parC_p.S80I	yes	SENSITIVE	8	SENSITIVE	3.9999	SENSITIVE	-	-	-	-	8	RESISTANT	1.0001	RESISTANT	-	-	4.0001	RESISTANT	0.9999	SENSITIVE	-	-	-	-	-	-	-	-	0.2499	SENSITIVE	4	INTERMEDIATE	4.0001	RESISTANT	0.2499
BVEC04413	ERS27076153	SAMEA120375467	PRJEB97262	E. coli	UK	Onovel32	Onovel32	744	R2_waaB	A	===============	-	aadA5_1;ant(3'')-Ia_1;ant(3'')-Ia_1;ant(3'')-Ia_1;aph(3')-Ia_1;aph(3'')-Ib_1;aph(3'')-Ib_2;aph(6)-Id_1;aph(6)-Id_1;blaOXA-1_1;blaTEM-1B_1;catA1_1;dfrA17_1;mdf(A)_1;mph(A)_2;sul1_5;sul2_3;tet(34)_1	gyrA_p.D87N;gyrA_p.S83L;parC_p.A56T;parC_p.S80I	yes	SENSITIVE	32.0001	RESISTANT	3.9999	SENSITIVE	-	-	0.9999	SENSITIVE	0.4999	SENSITIVE	1.0001	RESISTANT	-	-	0.4999	SENSITIVE	0.9999	SENSITIVE	-	-	-	-	-	-	-	-	0.2499	SENSITIVE	0.9999	SENSITIVE	0.9999	SENSITIVE	0.2499
BVEC04421	ERS27076161	SAMEA120375475	PRJEB97262	E. coli	Germany	Onovel32	Onovel32	2936	R2_waaB	A	===============	-	aph(3'')-Ib_5;aph(6)-Id_1;blaCTX-M-1_1;blaTEM-1B_1;mdf(A)_1;sul2_1;sul2_1;sul2_1;sul2_14;sul2_3;tet(34)_1	gyrA_p.D87N;gyrA_p.S83L;parC_p.E84K	yes	SENSITIVE	32.0001	RESISTANT	3.9999	SENSITIVE	-	-	-	-	4	INTERMEDIATE	1.0001	RESISTANT	-	-	4.0001	RESISTANT	0.9999	SENSITIVE	-	-	-	-	-	-	-	-	0.2499	SENSITIVE	8	RESISTANT	0.9999	SENSITIVE	0.2499
BVEC04758	ERS27076463	SAMEA120375777	PRJEB97262	E. coli	France	Onovel32	Onovel32	744	R2_waaB	A	===============	-	aadA5_1;ant(3'')-Ia_1;aph(3')-Ia_1;aph(3'')-Ib_5;aph(6)-Id_1;blaTEM-1B_1;dfrA17_1;mdf(A)_1;mph(A)_2;sul1_5;sul2_3;tet(34)_1;tet(B)_2	gyrA_p.D87N;gyrA_p.S83L;parC_p.A56T;parC_p.S80I	yes	SENSITIVE	4	SENSITIVE	3.9999	SENSITIVE	-	-	-	-	0.9999	SENSITIVE	1.0001	RESISTANT	-	-	0.9999	SENSITIVE	0.9999	SENSITIVE	-	-	-	-	-	-	-	-	0.2499	SENSITIVE	0.9999	SENSITIVE	0.9999	SENSITIVE	0.2499
BVEC04800	ERS27076505	SAMEA120375819	PRJEB97262	E. coli	France	Onovel32	Onovel32	10	R2_waaB	A	===============	IS1 insertion directly flanks ubiG2 (MT); IS1 on contig end	ant(3'')-Ia_1;dfrA1_8;mdf(A)_1;tet(34)_1	NA	no	SENSITIVE	1.9999	SENSITIVE	3.9999	SENSITIVE	-	-	-	-	0.9999	SENSITIVE	0.2499	SENSITIVE	-	-	0.9999	SENSITIVE	0.9999	SENSITIVE	-	-	-	-	-	-	-	-	0.2499	SENSITIVE	0.9999	SENSITIVE	0.9999	SENSITIVE	0.2499
BVEC04810	ERS27076515	SAMEA120375829	PRJEB97262	E. coli	France	Onovel32	Onovel32	167	R2_waaB	A	===============	-	ant(3'')-Ia_1;aph(3')-Ia_1;aph(3'')-Ib_5;aph(6)-Id_1;blaTEM-1B_1;dfrA5_1;mdf(A)_1;sul2_3;tet(34)_1	NA	yes	SENSITIVE	32.0001	RESISTANT	3.9999	SENSITIVE	-	-	-	-	0.9999	SENSITIVE	0.2499	SENSITIVE	-	-	0.9999	SENSITIVE	0.9999	SENSITIVE	-	-	-	-	-	-	-	-	0.2499	SENSITIVE	0.9999	SENSITIVE	0.9999	SENSITIVE	0.2499
BVEC04816	ERS27076521	SAMEA120375835	PRJEB97262	E. coli	Germany	Onovel32	Onovel32	744	R2_waaB	A	===============	-	aph(3'')-Ib_1;aph(3'')-Ib_1;aph(3'')-Ib_2;aph(3'')-Ib_5;aph(6)-Id_1;aph(6)-Id_1;aph(6)-Id_1;blaTEM-1C_1;dfrA14_5;mdf(A)_1;sul2_2;tet(34)_1;tet(B)_2	gyrA_p.D87N;gyrA_p.S83L;parC_p.A56T;parC_p.S80I	yes	SENSITIVE	16	RESISTANT	3.9999	SENSITIVE	-	-	-	-	0.9999	SENSITIVE	1.0001	RESISTANT	-	-	0.9999	SENSITIVE	0.9999	SENSITIVE	-	-	-	-	-	-	-	-	0.2499	SENSITIVE	0.9999	SENSITIVE	0.9999	SENSITIVE	0.2499
BVEC04843	ERS27076548	SAMEA120375862	PRJEB97262	E. coli	Germany	Onovel32	Onovel32	744	R2_waaB	A	===============	-	aadA5_1;ant(3'')-Ia_1;aph(3'')-Ib_5;aph(6)-Id_1;blaTEM-1B_1;catA1_1;dfrA17_1;mdf(A)_1;sul1_5;sul2_3;tet(34)_1;tet(B)_2	gyrA_p.D87N;gyrA_p.S83L;parC_p.A56T;parC_p.S80I	yes	SENSITIVE	8	SENSITIVE	3.9999	SENSITIVE	-	-	0.9999	SENSITIVE	0.4999	SENSITIVE	1.0001	RESISTANT	-	-	0.4999	SENSITIVE	0.9999	SENSITIVE	-	-	-	-	-	-	-	-	0.2499	SENSITIVE	0.9999	SENSITIVE	0.9999	SENSITIVE	0.2499
BVEC05077	ERS27076718	SAMEA120376032	PRJEB97262	E. coli	Poland	Onovel32	Onovel32	744	R2_waaB	A	===============	-	aadA5_1;ant(3'')-Ia_1;aph(3'')-Ib_5;aph(6)-Id_1;blaTEM-1B_1;catA1_1;dfrA17_1;mcr-1.1_1;mdf(A)_1;mph(A)_2;sul1_5;sul2_3;tet(34)_1;tet(B)_2	gyrA_p.D87N;gyrA_p.S83L;parC_p.A56T;parC_p.S80I	no	SENSITIVE	8	SENSITIVE	1	SENSITIVE	32.0001	RESISTANT	0.06	SENSITIVE	0.12	SENSITIVE	-	-	-	-	0.0599	SENSITIVE	2	SENSITIVE	-	-	-	-	-	-	0.03	SENSITIVE	-	-	0.1199	SENSITIVE	-	-	0.25
BVEC05120	ERS27076758	SAMEA120376072	PRJEB97262	E. coli	Sweden	Onovel32	Onovel32MT-	617	R2_waaB	A	========/======	-	aac(3)-IIa_1;aac(6')-Ib-cr_1;aph(3'')-Ib_5;aph(6)-Id_1;blaCTX-M-15_1;blaOXA-1_1;catB3_1;mdf(A)_1;sul2_2;tet(34)_1;tet(B)_2	gyrA_p.D87N;gyrA_p.S83L;parC_p.S80I	no	SENSITIVE	-	-	-	-	-	-	-	-	-	-	8.0001	RESISTANT	-	-	-	-	0.5	SENSITIVE	-	-	-	-	-	-	-	-	-	-	64.0001	RESISTANT	-	-	-
BVEC05286	ERS27076915	SAMEA120376229	PRJEB97262	E. coli	Czech Republic	Onovel32	Onovel32	10	R2_waaB	A	===============	-	ant(3'')-Ia_1;aph(3'')-Ib_5;aph(6)-Id_1;blaTEM-1B_1;catA1_1;dfrA14_5;mdf(A)_1;mph(A)_2;sul2_3;tet(34)_1;tet(B)_2	gyrA_p.D87N;gyrA_p.S83L;parC_p.S80I	yes	SENSITIVE	32	RESISTANT	2	SENSITIVE	32.0001	RESISTANT	0.12	SENSITIVE	0.25	SENSITIVE	8.0001	RESISTANT	-	-	0.0599	SENSITIVE	0.5	SENSITIVE	-	-	-	-	-	-	0.03	SENSITIVE	-	-	0.1199	SENSITIVE	-	-	0.25
BVEC05361	ERS27076989	SAMEA120376303	PRJEB97262	E. coli	Netherlands	Onovel32	Onovel32	744	R2_waaB	A	===============	-	aadA5_1;ant(3'')-Ia_1;aph(3'')-Ib_5;aph(6)-Id_1;blaTEM-1B_1;catA1_1;dfrA17_1;mdf(A)_1;mph(A)_2;sul1_5;sul2_3;tet(34)_1;tet(B)_2	gyrA_p.D87N;gyrA_p.S83L;parC_p.A56T;parC_p.S80I	yes	SENSITIVE	8	SENSITIVE	4	SENSITIVE	16.0001	RESISTANT	0.12	SENSITIVE	0.25	SENSITIVE	4.0001	RESISTANT	-	-	-	-	0.25	SENSITIVE	-	-	-	-	-	-	-	-	-	-	0.1199	SENSITIVE	0.5	SENSITIVE	0.25
BVEC05389	ERS27077016	SAMEA120376330	PRJEB97262	E. coli	Poland	Onovel32	Onovel32MT-	617	R2_waaB	A	========/======	-	aac(3)-IId_1;aac(6')-Ib-cr_1;ant(3'')-Ia_1;aph(3')-Ia_1;aph(3'')-Ib_5;aph(6)-Id_1;ARR-3_4;blaCTX-M-3_1;blaOXA-1_1;blaTEM-1B_1;catA2_1;catB3_2;dfrA14_5;mdf(A)_1;sul2_2;tet(34)_1;tet(A)_6	gyrA_p.D87N;gyrA_p.S83L;parC_p.S80I	yes	SENSITIVE	16	RESISTANT	2	SENSITIVE	16.0001	RESISTANT	16	RESISTANT	4	INTERMEDIATE	4.0001	RESISTANT	-	-	-	-	0.25	SENSITIVE	-	-	-	-	-	-	-	-	-	-	32.0001	RESISTANT	16.0001	RESISTANT	0.25
BVEC05937	ERS27077543	SAMEA120376857	PRJEB97262	E. coli	Czech Republic	Onovel32	Onovel32	744	R2_waaB	A	===============	-	ant(3'')-Ia_1;aph(3'')-Ib_2;aph(6)-Id_1;blaTEM-104_1;blaTEM-104_1;blaTEM-106_1;blaTEM-135_1;catA1_1;dfrA17_1;mdf(A)_1;qnrS1_1;tet(34)_1;tet(A)_6;tet(B)_2	gyrA_p.D87N;gyrA_p.S83L;parC_p.A56T;parC_p.S80I	no	SENSITIVE	-	-	2	SENSITIVE	-	-	0.12	SENSITIVE	0.25	SENSITIVE	4.0001	RESISTANT	-	-	0.0599	SENSITIVE	-	-	-	-	-	-	0.12	SENSITIVE	-	-	-	-	0.12	SENSITIVE	0.5	SENSITIVE	0.1199
BVEC06962	ERS27077660	SAMEA120376974	PRJEB97262	E. coli	Germany	Onovel32	Onovel32	10	R3_waaLD	A	===============	-	aac(3)-IIa_1;aac(6')-Ib-cr_1;aadA5_1;ant(3'')-Ia_1;aph(3'')-Ib_5;aph(6)-Id_1;aph(6)-Id_1;blaCTX-M-15_1;blaOXA-1_1;blaTEM-1C_1;catB3_1;dfrA17_1;floR_2;mdf(A)_1;mph(A)_2;sul1_5;sul2_2;tet(34)_1;tet(B)_2	gyrA_p.D87N;gyrA_p.S83L;parC_p.S80I;parE_p.L416F	no	SENSITIVE	-	-	2	SENSITIVE	-	-	-	-	0.9999	SENSITIVE	-	-	-	-	-	-	-	-	-	-	-	-	-	-	-	-	-	-	0.4999	SENSITIVE	-	-	-
BVEC06994	ERS27077690	SAMEA120377004	PRJEB97262	E. coli	Germany	Onovel32	Onovel32	10	R3_waaLD	A	===============	-	aac(3)-IId_1;ant(3'')-Ia_1;ant(3'')-Ia_1;ant(3'')-Ii-aac(6')-IId_1;aph(3'')-Ib_5;aph(6)-Id_1;aph(6)-Id_1;blaCTX-M-14_1;blaTEM-1B_1;cmlA1_2;dfrA14_5;floR_2;fosA3_1;mdf(A)_1;mph(A)_2;sul1_5;sul2_2;tet(34)_1;tet(A)_6	gyrA_p.D87N;gyrA_p.S83L;parC_p.S80I;parE_p.L416F	no	SENSITIVE	-	-	4	SENSITIVE	-	-	-	-	0.9999	SENSITIVE	-	-	-	-	-	-	-	-	-	-	-	-	-	-	-	-	-	-	2	INTERMEDIATE	-	-	-
BVEC07042	ERS27077736	SAMEA120377050	PRJEB97262	E. coli	Germany	Onovel32	Onovel32	10	R3_waaLD	A	===============	-	ant(3'')-Ia_1;aph(3'')-Ib_5;aph(6)-Id_1;blaTEM-1B_1;dfrA14_5;mdf(A)_1;sul2_2;tet(34)_1;tet(A)_6	gyrA_p.D87N;gyrA_p.S83L;parC_p.S80I;parE_p.L416F	no	SENSITIVE	-	-	1	SENSITIVE	-	-	-	-	0.9999	SENSITIVE	-	-	-	-	-	-	-	-	-	-	-	-	-	-	-	-	-	-	0.4999	SENSITIVE	-	-	-
BVEC07052	ERS27077745	SAMEA120377059	PRJEB97262	E. coli	Germany	Onovel32	Onovel32	10	R2_waaB	A	===============	-	ant(3'')-Ia_1;ant(3'')-Ia_1;blaOXA-1_1;catA1_1;mdf(A)_1;sul1_5;tet(34)_1;tet(B)_2	NA	no	SENSITIVE	-	-	4	SENSITIVE	-	-	0.25	SENSITIVE	0.25	SENSITIVE	-	-	-	-	-	-	0.25	SENSITIVE	-	-	-	-	0.12	SENSITIVE	-	-	-	-	0.25	SENSITIVE	-	-	0.25
BVEC07077	ERS27077769	SAMEA120377083	PRJEB97262	E. coli	Germany	Onovel32	Onovel32MT-	617	R2_waaB	A	========/======	-	aac(3)-IId_1;aac(6')-Ib-cr_1;aadA5_1;ant(3'')-Ia_1;aph(3'')-Ib_5;aph(6)-Id_1;ARR-3_4;blaCTX-M-14_1;blaOXA-1_1;blaTEM-1B_1;catB3_2;dfrA17_1;erm(B)_18;mdf(A)_1;mph(A)_2;sul1_5;sul2_2;tet(34)_1;tet(A)_6	gyrA_p.D87N;gyrA_p.S83L;parC_p.S80I	no	SENSITIVE	-	-	4	SENSITIVE	-	-	4	INTERMEDIATE	2	INTERMEDIATE	-	-	-	-	-	-	0.5	SENSITIVE	0.5	SENSITIVE	-	-	0.1199	SENSITIVE	-	-	-	-	2	INTERMEDIATE	-	-	0.25
BVEC07082	ERS27077774	SAMEA120377088	PRJEB97262	E. coli	Germany	Onovel32	Onovel32	744	R2_waaB	A	===============	-	aadA5_1;ant(3'')-Ia_1;aph(3')-Ia_1;aph(3'')-Ib_5;aph(6)-Id_1;blaCTX-M-1_1;catA1_1;dfrA17_1;mdf(A)_1;sul1_5;sul2_2;tet(34)_1;tet(A)_6;tet(B)_2	gyrA_p.D87N;gyrA_p.S83L;parC_p.A56T;parC_p.S80I	yes	SENSITIVE	-	-	8	SENSITIVE	-	-	16	RESISTANT	2	INTERMEDIATE	-	-	-	-	-	-	0.5	SENSITIVE	-	-	-	-	0.25	SENSITIVE	-	-	-	-	32.0001	RESISTANT	-	-	0.25
BVEC07148	ERS27077839	SAMEA120377153	PRJEB97262	E. coli	Germany	Onovel32	Onovel32	744	R2_waaB	A	===============	-	aadA5_1;ant(3'')-Ia_1;aph(3'')-Ib_5;aph(6)-Id_1;blaTEM-1B_1;catA1_1;dfrA17_1;mdf(A)_1;mph(A)_2;sul1_5;sul2_3;tet(34)_1;tet(B)_2	gyrA_p.D87N;gyrA_p.S83L;parC_p.A56T;parC_p.S80I	no	SENSITIVE	-	-	2	SENSITIVE	-	-	0.12	SENSITIVE	0.25	SENSITIVE	-	-	-	-	-	-	0.5	SENSITIVE	0.25	SENSITIVE	-	-	0.12	SENSITIVE	-	-	-	-	0.1199	SENSITIVE	-	-	0.25
BVEC07151	ERS27077842	SAMEA120377156	PRJEB97262	E. coli	Germany	Onovel32	Onovel32	744	R2_waaB	A	===============	-	aadA5_1;ant(3'')-Ia_1;aph(3'')-Ib_5;aph(6)-Id_1;blaTEM-1B_1;catA1_1;dfrA17_1;mdf(A)_1;mph(A)_2;sul1_5;sul2_3;tet(34)_1;tet(B)_2	gyrA_p.D87N;gyrA_p.S83L;parC_p.A56T;parC_p.E84G;parC_p.S80I	no	SENSITIVE	-	-	2	SENSITIVE	-	-	0.12	SENSITIVE	0.25	SENSITIVE	-	-	-	-	-	-	0.1199	SENSITIVE	0.25	SENSITIVE	-	-	0.12	SENSITIVE	-	-	-	-	0.25	SENSITIVE	-	-	0.25
BVEC07169	ERS27077858	SAMEA120377172	PRJEB97262	E. coli	Germany	Onovel32	Onovel32MT-	744	R2_waaB	A	....===========; =====..........	IS1 insertion within ubiG2 (MT); IS1 on contig end	ant(3'')-Ia_1;aph(3'')-Ib_5;aph(6)-Id_1;blaTEM-1B_1;dfrA14_5;mdf(A)_1;qnrS1_1;sul2_2;tet(34)_1;tet(A)_6;tet(B)_2	NA	no	SENSITIVE	-	-	1	SENSITIVE	-	-	0.12	SENSITIVE	0.12	SENSITIVE	-	-	-	-	-	-	0.1199	SENSITIVE	0.12	SENSITIVE	-	-	0.12	SENSITIVE	-	-	-	-	0.1199	SENSITIVE	-	-	0.12
BVEC07174	ERS27077863	SAMEA120377177	PRJEB97262	E. coli	China	Onovel32	Onovel32MT-	617	R2_waaB	A	========/======	-	aadA5_1;ant(3'')-Ia_1;aph(3'')-Ib_5;aph(6)-Id_1;blaCTX-M-27_1;dfrA17_1;erm(B)_18;floR_2;mdf(A)_1;mph(A)_2;sul1_5;sul2_2;tet(34)_1;tet(A)_6	gyrA_p.D87N;gyrA_p.S83L;parC_p.S80I	yes	SENSITIVE	2	SENSITIVE	7.9999	SENSITIVE	64.0001	RESISTANT	8	RESISTANT	4	INTERMEDIATE	4.0001	RESISTANT	4.0001	RESISTANT	32	RESISTANT	0.9999	SENSITIVE	0.25	SENSITIVE	-	-	0.1199	SENSITIVE	-	-	0.015	SENSITIVE	2	INTERMEDIATE	0.5	SENSITIVE	0.1199
BVEC07191	ERS27077877	SAMEA120377191	PRJEB97262	E. coli	China	Onovel32	Onovel32MT-	44	R2_waaB	A	=============..	-	ant(3'')-Ia_1;aph(3')-Ia_1;aph(3'')-Ib_5;aph(6)-Id_1;blaCTX-M-55_1;dfrA14_5;floR_2;mdf(A)_1;sul2_2;tet(34)_1;tet(A)_6	gyrA_p.D87N;gyrA_p.S83L;parC_p.S80I;parE_p.S458T	yes	SENSITIVE	4	SENSITIVE	7.9999	SENSITIVE	64.0001	RESISTANT	8.0001	RESISTANT	16.0001	RESISTANT	4.0001	RESISTANT	4.0001	RESISTANT	64.0001	RESISTANT	0.9999	SENSITIVE	0.25	SENSITIVE	-	-	0.25	SENSITIVE	-	-	0.06	SENSITIVE	8	RESISTANT	0.5	SENSITIVE	0.5
BVEC07192	ERS27077878	SAMEA120377192	PRJEB97262	E. coli	China	Onovel32	Onovel32	744	R2_waaB	A	===============	-	aadA5_1;ant(3'')-Ia_1;aph(3'')-Ib_5;aph(6)-Id_1;blaCTX-M-14_1;blaTEM-1B_1;dfrA17_1;mdf(A)_1;mph(A)_2;sul1_5;sul2_3;tet(34)_1;tet(B)_2	gyrA_p.D87N;gyrA_p.S83L;parC_p.A56T;parC_p.S80I	yes	SENSITIVE	4	SENSITIVE	7.9999	SENSITIVE	64.0001	RESISTANT	4	INTERMEDIATE	0.9999	SENSITIVE	4.0001	RESISTANT	4.0001	RESISTANT	16	RESISTANT	0.9999	SENSITIVE	0.25	SENSITIVE	-	-	0.1199	SENSITIVE	-	-	0.015	SENSITIVE	4	INTERMEDIATE	2	SENSITIVE	0.25
BVEC07201	ERS27077886	SAMEA120377200	PRJEB97262	E. coli	China	Onovel32	Onovel32	10	R2_waaB	A	===============	-	ant(3'')-Ia_1;blaCTX-M-15_1;blaTEM-141_1;mdf(A)_1;tet(34)_1;tet(A)_6	gyrA_p.S83L	yes	SENSITIVE	2	SENSITIVE	7.9999	SENSITIVE	64.0001	RESISTANT	8	RESISTANT	4	INTERMEDIATE	0.25	SENSITIVE	4.0001	RESISTANT	64.0001	RESISTANT	0.9999	SENSITIVE	0.1199	SENSITIVE	-	-	0.1199	SENSITIVE	-	-	0.015	SENSITIVE	2	INTERMEDIATE	1	SENSITIVE	0.25
BVEC07228	ERS27077895	SAMEA120377209	PRJEB97262	E. coli	China	Onovel32	Onovel32	744	R2_waaB	A	===============	-	aadA5_1;ant(3'')-Ia_1;aph(3')-Ia_1;aph(3'')-Ib_5;aph(6)-Id_1;blaCTX-M-55_1;catA1_1;dfrA17_1;floR_2;mdf(A)_1;mph(A)_2;sul1_5;sul2_2;tet(34)_1;tet(A)_6	gyrA_p.D87N;gyrA_p.S83L;parC_p.A56T;parC_p.S80I	yes	SENSITIVE	4	SENSITIVE	4	SENSITIVE	64.0001	RESISTANT	8.0001	RESISTANT	16.0001	RESISTANT	4.0001	RESISTANT	4.0001	RESISTANT	64.0001	RESISTANT	0.5	SENSITIVE	0.5	SENSITIVE	-	-	0.25	SENSITIVE	-	-	0.06	SENSITIVE	16.0001	RESISTANT	0.5	SENSITIVE	0.25
BVEC07229	ERS27077896	SAMEA120377210	PRJEB97262	E. coli	China	Onovel32	Onovel32MT-	617	R2_waaB	A	========/======	-	aac(6')-Ib-cr_1;blaCTX-M-55_1;blaOXA-1_1;catB3_1;mdf(A)_1;tet(34)_1;tet(B)_2	gyrA_p.D87N;gyrA_p.S83L;parC_p.S80I	yes	SENSITIVE	8	SENSITIVE	8	SENSITIVE	64.0001	RESISTANT	8.0001	RESISTANT	16.0001	RESISTANT	4.0001	RESISTANT	4.0001	RESISTANT	64.0001	RESISTANT	0.25	SENSITIVE	1	SENSITIVE	-	-	0.25	SENSITIVE	-	-	0.12	SENSITIVE	16.0001	RESISTANT	2	SENSITIVE	0.25
BVEC07236	ERS27077903	SAMEA120377217	PRJEB97262	E. coli	China	Onovel32	Onovel32	10	R3_waaLD	A	===============	-	blaCTX-M-14_1;blaCTX-M-15_1;blaTEM-1B_1;fosA3_1;mdf(A)_1;qnrS1_1;sul2_2;tet(34)_1;tet(A)_6	gyrA_p.D87N;gyrA_p.S83L;parC_p.S80I;parE_p.L416F	yes	SENSITIVE	8	SENSITIVE	2	SENSITIVE	64.0001	RESISTANT	8.0001	RESISTANT	16.0001	RESISTANT	4.0001	RESISTANT	4.0001	RESISTANT	64.0001	RESISTANT	0.5	SENSITIVE	1	SENSITIVE	-	-	0.5	SENSITIVE	-	-	0.12	SENSITIVE	16.0001	RESISTANT	0.5	SENSITIVE	0.25
BVEC07241	ERS27077908	SAMEA120377222	PRJEB97262	E. coli	China	Onovel32	Onovel32	167	R2_waaB	A	===============	-	aac(3)-IId_1;aadA2_1;ant(3'')-Ia_1;blaCTX-M-15_1;blaTEM-1B_1;catA1_1;dfrA12_8;mdf(A)_1;mph(A)_2;qepA4_1;sul1_5;tet(34)_1;tet(B)_2	gyrA_p.D87N;gyrA_p.S83L;parC_p.S80I	yes	SENSITIVE	8	SENSITIVE	8	SENSITIVE	64.0001	RESISTANT	8.0001	RESISTANT	16.0001	RESISTANT	4.0001	RESISTANT	4.0001	RESISTANT	64.0001	RESISTANT	0.5	SENSITIVE	0.5	SENSITIVE	-	-	0.25	SENSITIVE	-	-	0.12	SENSITIVE	16.0001	RESISTANT	32.0001	RESISTANT	0.25
BVEC07249	ERS27077916	SAMEA120377230	PRJEB97262	E. coli	China	Onovel32	Onovel32	167	R2_waaB	A	===============	-	aac(3)-IId_1;aadA2_1;ant(3'')-Ia_1;blaCTX-M-15_1;blaTEM-1B_1;catA1_1;dfrA12_8;mdf(A)_1;mph(A)_2;qepA4_1;sul1_5;tet(34)_1;tet(B)_2	gyrA_p.D87N;gyrA_p.S83L;parC_p.S80I	yes	SENSITIVE	8	SENSITIVE	2	SENSITIVE	64.0001	RESISTANT	8.0001	RESISTANT	16.0001	RESISTANT	4.0001	RESISTANT	4.0001	RESISTANT	64.0001	RESISTANT	0.25	SENSITIVE	0.5	SENSITIVE	-	-	0.25	SENSITIVE	-	-	0.12	SENSITIVE	16.0001	RESISTANT	32.0001	RESISTANT	0.5
BVEC07294	ERS27077954	SAMEA120377268	PRJEB97262	E. coli	China	Onovel32	Onovel32	167	R2_waaB	A	===============	-	blaNDM-1_1;blaSHV-12_1;mdf(A)_1;tet(34)_1	gyrA_p.D87N;gyrA_p.S83L;parC_p.S80I	yes	RESISTANT	64.0001	RESISTANT	4	SENSITIVE	64.0001	RESISTANT	64.0001	RESISTANT	64.0001	RESISTANT	4.0001	RESISTANT	4.0001	RESISTANT	64.0001	RESISTANT	0.5	SENSITIVE	16.0001	RESISTANT	-	-	64.0001	RESISTANT	-	-	4.0001	RESISTANT	32.0001	RESISTANT	0.25	SENSITIVE	8.0001
BVEC07299	ERS27077958	SAMEA120377272	PRJEB97262	E. coli	China	Onovel32	Onovel32	167	R2_waaB	A	===============	-	aadA2_1;ant(3'')-Ia_1;blaNDM-5_1;dfrA12_8;mdf(A)_1;sul1_5;tet(34)_1;tet(A)_6	gyrA_p.D87N;gyrA_p.S83L;parC_p.S80I	yes	RESISTANT	64	RESISTANT	2	SENSITIVE	64.0001	RESISTANT	2	INTERMEDIATE	64.0001	RESISTANT	4.0001	RESISTANT	4.0001	RESISTANT	64.0001	RESISTANT	0.5	SENSITIVE	16.0001	RESISTANT	-	-	64.0001	RESISTANT	-	-	4.0001	RESISTANT	32.0001	RESISTANT	0.5	SENSITIVE	8.0001
BVEC07342	ERS27077995	SAMEA120377309	PRJEB97262	E. coli	China	Onovel32	Onovel32MT-	617	R2_waaB	A	========/======	-	mdf(A)_1;tet(34)_1	gyrA_p.D87N;gyrA_p.S83L;parC_p.S80I	no	SENSITIVE	4	SENSITIVE	7.9999	SENSITIVE	8	SENSITIVE	0.9999	SENSITIVE	0.9999	SENSITIVE	4.0001	RESISTANT	0.25	SENSITIVE	0.25	SENSITIVE	0.9999	SENSITIVE	0.5	SENSITIVE	-	-	0.25	SENSITIVE	-	-	0.015	SENSITIVE	0.9999	SENSITIVE	1	SENSITIVE	0.25
BVEC07383	ERS27078005	SAMEA120377319	PRJEB97262	E. coli	Mexico	Onovel32	Onovel32MT-	44	R2_waaB	A	=============..	-	aac(3)-IIa_1;aadA2_1;aadA5_1;ant(3'')-Ia_1;ant(3'')-Ia_1;blaCARB-2_1;blaCTX-M-15_1;cmlA1_1;dfrA16_2;dfrA17_1;floR_2;mdf(A)_1;mef(B)_1;mph(A)_2;sul1_5;sul3_2;tet(34)_1;tet(B)_2	gyrA_p.D87N;gyrA_p.S83L;parC_p.S80I;parE_p.S458T	yes	SENSITIVE	4	SENSITIVE	7.9999	SENSITIVE	64.0001	RESISTANT	8.0001	RESISTANT	16.0001	RESISTANT	4.0001	RESISTANT	8.0001	RESISTANT	8.0001	RESISTANT	0.9999	SENSITIVE	0.5	SENSITIVE	-	-	0.1199	SENSITIVE	-	-	0.1199	SENSITIVE	16	RESISTANT	64.0001	RESISTANT	0.1199
BVEC07386	ERS27078008	SAMEA120377322	PRJEB97262	E. coli	Mexico	Onovel32	Onovel32	744	R2_waaB	A	===============	-	aadA5_1;ant(3'')-Ia_1;aph(3')-Ia_1;aph(3'')-Ib_5;aph(6)-Id_1;blaCTX-M-15_1;blaTEM-104_1;blaTEM-105_1;catA1_1;dfrA17_1;dfrB4_1;mdf(A)_1;mph(A)_2;qepA1_1;qnrS1_1;sul1_5;sul2_3;tet(34)_1;tet(B)_2	gyrA_p.D87N;gyrA_p.S83L;parC_p.A56T;parC_p.S80I	yes	SENSITIVE	4	SENSITIVE	7.9999	SENSITIVE	64.0001	RESISTANT	8.0001	RESISTANT	16.0001	RESISTANT	4.0001	RESISTANT	8.0001	RESISTANT	8.0001	RESISTANT	0.9999	SENSITIVE	0.5	SENSITIVE	-	-	0.1199	SENSITIVE	-	-	0.1199	SENSITIVE	16.0001	RESISTANT	0.5	SENSITIVE	0.1199
BVEC07419	ERS27078041	SAMEA120377355	PRJEB97262	E. coli	Brazil	Onovel32	Onovel32	10	R2_waaB	A	===============	-	aph(3'')-Ib_2;aph(6)-Id_1;mdf(A)_1;tet(34)_1;tet(A)_6	NA	no	SENSITIVE	2	SENSITIVE	7.9999	SENSITIVE	2	SENSITIVE	0.9999	SENSITIVE	0.9999	SENSITIVE	0.015	SENSITIVE	0.03	SENSITIVE	0.9999	SENSITIVE	0.9999	SENSITIVE	0.5	SENSITIVE	-	-	0.1199	SENSITIVE	-	-	0.1199	SENSITIVE	0.9999	SENSITIVE	0.5	SENSITIVE	0.25
BVEC07474	ERS27078138	SAMEA120377452	PRJEB97262	E. coli	Mexico	Onovel32	Onovel32MT-	617	R2_waaB	A	========/======	-	aac(3)-IIa_1;aac(6')-Ib-cr_1;aadA5_1;ant(3'')-Ia_1;aph(3'')-Ib_5;aph(6)-Id_1;blaCTX-M-15_1;blaOXA-1_1;catB3_1;dfrA17_1;mdf(A)_1;mph(A)_2;sul1_5;sul2_2;tet(34)_1;tet(B)_2	gyrA_p.D87N;gyrA_p.S83L;parC_p.S80I	yes	SENSITIVE	8	SENSITIVE	7.9999	SENSITIVE	64.0001	RESISTANT	8.0001	RESISTANT	16.0001	RESISTANT	4.0001	RESISTANT	8.0001	RESISTANT	8.0001	RESISTANT	0.9999	SENSITIVE	2	SENSITIVE	-	-	0.1199	SENSITIVE	-	-	0.1199	SENSITIVE	16.0001	RESISTANT	32	RESISTANT	0.1199
BVEC07517	ERS27078189	SAMEA120377503	PRJEB97262	E. coli	India	Onovel32	Onovel32	167	R2_waaB	A	===============	-	aadA2_1;ant(3'')-Ia_1;blaCMY-42_1;blaNDM-5_1;blaTEM-1B_1;dfrA12_8;erm(B)_18;mdf(A)_1;mph(A)_2;rmtB_1;sul1_5;tet(34)_1	gyrA_p.D87N;gyrA_p.S83L;parC_p.S80I	yes	RESISTANT	64.0001	RESISTANT	64.0001	RESISTANT	64.0001	RESISTANT	64	RESISTANT	128	RESISTANT	4.0001	RESISTANT	8.0001	RESISTANT	-	-	0.25	SENSITIVE	32.0001	RESISTANT	-	-	128	RESISTANT	-	-	-	-	32.0001	RESISTANT	64.0001	RESISTANT	8.0001
BVEC07563	ERS27078233	SAMEA120377547	PRJEB97262	E. coli	India	Onovel32	Onovel32MT-	617	R2_waaB	A	========/======	-	aac(6')-Ib-cr_1;blaCTX-M-15_1;blaOXA-1_1;catB3_1;erm(B)_18;mdf(A)_1;mph(A)_2;tet(34)_1	gyrA_p.D87N;gyrA_p.S83L;parC_p.S80I	yes	SENSITIVE	8	SENSITIVE	2	SENSITIVE	64.0001	RESISTANT	64	RESISTANT	32	RESISTANT	4.0001	RESISTANT	8.0001	RESISTANT	-	-	0.25	SENSITIVE	0.5	SENSITIVE	-	-	0.25	SENSITIVE	-	-	-	-	16	RESISTANT	0.5	SENSITIVE	0.12
BVEC07572	ERS27078242	SAMEA120377556	PRJEB97262	E. coli	India	Onovel32	Onovel32	167	R2_waaB	A	===============	-	aadA2_1;ant(3'')-Ia_1;blaCMY-145_1;dfrA12_8;erm(B)_18;mdf(A)_1;mph(A)_2;qnrB19_1;sul1_5;tet(34)_1	gyrA_p.D87N;gyrA_p.S83L;parC_p.S80I	yes	SENSITIVE	64	RESISTANT	2	SENSITIVE	64.0001	RESISTANT	64.0001	RESISTANT	64.0001	RESISTANT	4.0001	RESISTANT	8.0001	RESISTANT	-	-	0.25	SENSITIVE	32.0001	RESISTANT	-	-	2	SENSITIVE	-	-	-	-	16	RESISTANT	1	SENSITIVE	0.5
BVEC07602	ERS27078272	SAMEA120377586	PRJEB97262	E. coli	India	Onovel32	Onovel32MT-	167	R2_waaB	A	========.......; .......========	-	aadA5_1;ant(3'')-Ia_1;blaCMY-42_1;blaCTX-M-15_1;dfrA17_1;mdf(A)_1;mph(A)_2;sul1_5;tet(34)_1;tet(A)_6	gyrA_p.D87N;gyrA_p.S83L;parC_p.S80I	yes	SENSITIVE	64.0001	RESISTANT	2	SENSITIVE	64.0001	RESISTANT	64.0001	RESISTANT	64.0001	RESISTANT	4.0001	RESISTANT	8.0001	RESISTANT	-	-	0.25	SENSITIVE	32.0001	RESISTANT	-	-	2	SENSITIVE	-	-	-	-	32.0001	RESISTANT	0.5	SENSITIVE	0.5
BVEC07632	ERS27078302	SAMEA120377616	PRJEB97262	E. coli	Mexico	Onovel32	Onovel32MT-	44	R2_waaB	A	=============..	IS1 insertion within ubiG2 (MT); IS1 on contig end	aac(6')-Ib-cr_1;ant(3'')-Ia_1;aph(3'')-Ib_5;aph(6)-Id_1;blaCTX-M-15_1;blaOXA-1_1;catB3_1;dfrA17_1;mdf(A)_1;sul2_2;tet(34)_1;tet(B)_2	gyrA_p.D87N;gyrA_p.S83L;parC_p.S80I;parE_p.S458T	yes	SENSITIVE	8	SENSITIVE	7.9999	SENSITIVE	64.0001	RESISTANT	8.0001	RESISTANT	16.0001	RESISTANT	4.0001	RESISTANT	8.0001	RESISTANT	4.0001	RESISTANT	0.9999	SENSITIVE	1	SENSITIVE	-	-	0.25	SENSITIVE	-	-	0.1199	SENSITIVE	8	RESISTANT	2	SENSITIVE	0.1199
BVEC07723	ERS27078393	SAMEA120377707	PRJEB97262	E. coli	India	Onovel32	Onovel32MT-	1284	R2_waaB	A	========/======	-	aadA12_1;blaCMY-42_1;blaNDM-5_1;mdf(A)_1;mph(A)_2;sul1_5;tet(34)_1;tet(B)_2	gyrA_p.D87N;gyrA_p.S83L;parC_p.S80I	yes	RESISTANT	64.0001	RESISTANT	2	SENSITIVE	64.0001	RESISTANT	32	RESISTANT	64.0001	RESISTANT	4.0001	RESISTANT	8.0001	RESISTANT	-	-	0.25	SENSITIVE	32.0001	RESISTANT	-	-	64.0001	RESISTANT	-	-	-	-	32.0001	RESISTANT	1	SENSITIVE	8.0001
BVEC07732	ERS27078402	SAMEA120377716	PRJEB97262	E. coli	Mexico	Onovel32	Onovel32MT-	44	R2_waaB	A	=============..	IS1 insertion within ubiG2 (MT); IS1 on contig end	aac(6')-Ib-cr_1;ant(3'')-Ia_1;aph(3'')-Ib_5;aph(6)-Id_1;blaCTX-M-15_1;blaOXA-1_1;catB3_1;dfrA17_1;mdf(A)_1;sul2_2;tet(34)_1;tet(B)_2	gyrA_p.D87N;gyrA_p.S83L;parC_p.S80I;parE_p.S458T	yes	SENSITIVE	8	SENSITIVE	8	SENSITIVE	64.0001	RESISTANT	64	RESISTANT	32	RESISTANT	4.0001	RESISTANT	8.0001	RESISTANT	-	-	0.1199	SENSITIVE	1	SENSITIVE	-	-	0.12	SENSITIVE	-	-	-	-	16	RESISTANT	1	SENSITIVE	0.12
BVEC07749	ERS27078419	SAMEA120377733	PRJEB97262	E. coli	India	Onovel32	Onovel32	167	R2_waaB	A	===============	-	aadA2_1;ant(3'')-Ia_1;aph(3'')-Ib_5;aph(6)-Id_1;blaCMY-138_1;blaCTX-M-27_1;catA1_1;dfrA12_8;dfrA5_1;mdf(A)_1;mph(A)_2;qepA4_1;sul1_5;sul2_2;tet(34)_1;tet(A)_6	gyrA_p.D87N;gyrA_p.S83L;parC_p.S80I	yes	SENSITIVE	16	RESISTANT	2	SENSITIVE	64.0001	RESISTANT	8	RESISTANT	16	RESISTANT	4.0001	RESISTANT	8.0001	RESISTANT	-	-	0.25	SENSITIVE	4	RESISTANT	-	-	0.12	SENSITIVE	-	-	-	-	4	INTERMEDIATE	0.25	SENSITIVE	0.5
BVEC07750	ERS27078420	SAMEA120377734	PRJEB97262	E. coli	India	Onovel32	Onovel32	167	R2_waaB	A	===============	-	aadA2_1;ant(3'')-Ia_1;blaCMY-42_1;blaNDM-5_1;blaTEM-1B_1;dfrA12_8;erm(B)_18;mdf(A)_1;mph(A)_2;rmtB_1;sul1_5;tet(34)_1	gyrA_p.D87N;gyrA_p.S83L;parC_p.S80I	yes	RESISTANT	32	RESISTANT	64.0001	RESISTANT	64.0001	RESISTANT	32	RESISTANT	64.0001	RESISTANT	4.0001	RESISTANT	8.0001	RESISTANT	-	-	0.1199	SENSITIVE	32.0001	RESISTANT	-	-	64.0001	RESISTANT	-	-	-	-	32.0001	RESISTANT	64.0001	RESISTANT	8.0001
BVEC07755	ERS27078425	SAMEA120377739	PRJEB97262	E. coli	India	Onovel32	Onovel32	167	R2_waaB	A	===============	-	aadA2_1;ant(3'')-Ia_1;blaCMY-42_1;blaNDM-5_1;blaTEM-1B_1;dfrA12_8;mdf(A)_1;rmtB_1;sul1_5;tet(34)_1	gyrA_p.D87N;gyrA_p.S83L;parC_p.S80I	yes	RESISTANT	64	RESISTANT	64.0001	RESISTANT	64.0001	RESISTANT	64	RESISTANT	64.0001	RESISTANT	4.0001	RESISTANT	8.0001	RESISTANT	-	-	0.1199	SENSITIVE	32.0001	RESISTANT	-	-	64.0001	RESISTANT	-	-	-	-	32.0001	RESISTANT	64.0001	RESISTANT	8.0001
BVEC07773	ERS27078441	SAMEA120377755	PRJEB97262	E. coli	India	Onovel32	Onovel32MT-	617	R2_waaB	A	========/======	-	blaCTX-M-15_1;blaTEM-35_1;mdf(A)_1;mph(A)_2;tet(34)_1	gyrA_p.D87N;gyrA_p.S83L;parC_p.S80I	yes	SENSITIVE	32	RESISTANT	7.9999	SENSITIVE	64.0001	RESISTANT	8.0001	RESISTANT	16	RESISTANT	4.0001	RESISTANT	8.0001	RESISTANT	-	-	0.9999	SENSITIVE	0.5	SENSITIVE	-	-	0.1199	SENSITIVE	-	-	-	-	8	RESISTANT	0.25	SENSITIVE	0.1199
BVEC07783	ERS27078451	SAMEA120377765	PRJEB97262	E. coli	India	Onovel32	Onovel32	167	R2_waaB	A	===============	-	blaCMY-42_1;erm(B)_18;mdf(A)_1;qnrB19_1;tet(34)_1	gyrA_p.D87N;gyrA_p.S83L;parC_p.S80I	yes	SENSITIVE	32	RESISTANT	7.9999	SENSITIVE	64.0001	RESISTANT	8.0001	RESISTANT	16.0001	RESISTANT	4.0001	RESISTANT	8.0001	RESISTANT	-	-	0.9999	SENSITIVE	4	RESISTANT	-	-	0.5	SENSITIVE	-	-	-	-	0.9999	SENSITIVE	0.5	SENSITIVE	0.25
BVEC07825	ERS27078492	SAMEA120377806	PRJEB97262	E. coli	India	Onovel32	Onovel32	167	R2_waaB	A	===============	-	aadA2_1;ant(3'')-Ia_1;blaCTX-M-15_1;blaNDM-5_1;blaOXA-181_1;blaTEM-1B_1;dfrA12_8;ere(A)_5;mdf(A)_1;mph(A)_2;qnrS1_1;rmtB_1;sul1_5;tet(34)_1	gyrA_p.D87N;gyrA_p.S83L;parC_p.S80I	yes	RESISTANT	64.0001	RESISTANT	64.0001	RESISTANT	64.0001	RESISTANT	64.0001	RESISTANT	64.0001	RESISTANT	4.0001	RESISTANT	8.0001	RESISTANT	-	-	0.25	SENSITIVE	32.0001	RESISTANT	-	-	64.0001	RESISTANT	-	-	-	-	32.0001	RESISTANT	64.0001	RESISTANT	8
BVEC07839	ERS27078506	SAMEA120377820	PRJEB97262	E. coli	Mexico	Onovel32	Onovel32	5265	R2_waaB	A	===============	-	blaCTX-M-15_1;mdf(A)_1;tet(34)_1	NA	yes	SENSITIVE	4	SENSITIVE	2	SENSITIVE	64.0001	RESISTANT	64	RESISTANT	16	RESISTANT	0.015	SENSITIVE	8.0001	RESISTANT	-	-	0.25	SENSITIVE	1	SENSITIVE	-	-	0.25	SENSITIVE	-	-	-	-	32	RESISTANT	0.5	SENSITIVE	0.25
BVEC07843	ERS27078510	SAMEA120377824	PRJEB97262	E. coli	Mexico	Onovel32	Onovel32	167	R2_waaB	A	===============	-	ant(3'')-Ia_1;blaCTX-M-15_1;dfrB4_1;erm(B)_18;mdf(A)_1;mph(A)_2;sul1_5;tet(34)_1;tet(B)_2	gyrA_p.D87N;gyrA_p.S83L;parC_p.S80I	yes	SENSITIVE	8	SENSITIVE	4	SENSITIVE	64.0001	RESISTANT	64.0001	RESISTANT	64.0001	RESISTANT	4.0001	RESISTANT	8.0001	RESISTANT	-	-	0.25	SENSITIVE	8	RESISTANT	-	-	1	SENSITIVE	-	-	-	-	32.0001	RESISTANT	0.5	SENSITIVE	0.12
BVEC07844	ERS27078511	SAMEA120377825	PRJEB97262	E. coli	Mexico	Onovel32	Onovel32MT-	44	R2_waaB	A	=============..	IS1 insertion within ubiG2 (MT); IS1 on contig end	aac(6')-Ib-cr_1;aadA5_1;ant(3'')-Ia_1;aph(3')-Ia_9;blaCMY-130_1;blaCTX-M-15_1;blaOXA-1_1;catB3_1;dfrA17_1;mdf(A)_1;sul1_5;tet(34)_1	gyrA_p.D87N;gyrA_p.S83L;parC_p.S80I;parE_p.S458T	yes	SENSITIVE	8	SENSITIVE	4	SENSITIVE	64.0001	RESISTANT	64	RESISTANT	32	RESISTANT	4.0001	RESISTANT	8.0001	RESISTANT	-	-	0.25	SENSITIVE	0.5	SENSITIVE	-	-	0.25	SENSITIVE	-	-	-	-	16	RESISTANT	1	SENSITIVE	0.25
BVEC07846	ERS27078513	SAMEA120377827	PRJEB97262	E. coli	Mexico	Onovel32	Onovel32MT-	656	R2_waaB	A	.....==========; ======.........	-	blaCTX-M-15_1;blaTEM-35_1;erm(B)_18;mdf(A)_1;mph(A)_2;qnrB19_1;tet(34)_1;tet(B)_2	gyrA_p.S83L	yes	SENSITIVE	16	RESISTANT	7.9999	SENSITIVE	64.0001	RESISTANT	8.0001	RESISTANT	8	RESISTANT	0.5	INTERMEDIATE	8.0001	RESISTANT	8.0001	RESISTANT	0.9999	SENSITIVE	1	SENSITIVE	-	-	0.1199	SENSITIVE	-	-	0.1199	SENSITIVE	8	RESISTANT	0.5	SENSITIVE	0.25
BVEC07847	ERS27078514	SAMEA120377828	PRJEB97262	E. coli	Mexico	Onovel32	Onovel32	5265	R2_waaB	A	===============	-	blaCTX-M-15_1;mdf(A)_1;tet(34)_1	NA	yes	RESISTANT	4	SENSITIVE	7.9999	SENSITIVE	64.0001	RESISTANT	8.0001	RESISTANT	16.0001	RESISTANT	0.015	SENSITIVE	8.0001	RESISTANT	8.0001	RESISTANT	0.9999	SENSITIVE	0.5	SENSITIVE	-	-	0.1199	SENSITIVE	-	-	4.0001	RESISTANT	16.0001	RESISTANT	0.25	SENSITIVE	16
BVEC07851	ERS27078518	SAMEA120377832	PRJEB97262	E. coli	Mexico	Onovel32	Onovel32	744	R2_waaB	A	===============	IS1 insertion >1000 nt upstream of ubiG2 (MT); IS1 on contig end	aac(3)-IIa_1;aadA5_1;ant(3'')-Ia_1;ant(3'')-Ia_1;blaCTX-M-55_1;dfrA17_1;floR_2;mdf(A)_1;mef(B)_1;sul1_5;sul3_2;tet(34)_1;tet(B)_2	gyrA_p.D87N;gyrA_p.S83L;parC_p.A56T;parC_p.S80I	yes	SENSITIVE	4	SENSITIVE	7.9999	SENSITIVE	64.0001	RESISTANT	8.0001	RESISTANT	16.0001	RESISTANT	4.0001	RESISTANT	8.0001	RESISTANT	8.0001	RESISTANT	0.9999	SENSITIVE	2	SENSITIVE	-	-	0.1199	SENSITIVE	-	-	0.25	SENSITIVE	8	RESISTANT	32	RESISTANT	0.1199
BVEC07858	ERS27078525	SAMEA120377839	PRJEB97262	E. coli	Mexico	Onovel32	Onovel32	167	R2_waaB	A	===============	-	ant(3'')-Ia_1;blaCTX-M-15_1;dfrB4_1;erm(B)_18;mdf(A)_1;mph(A)_2;sul1_5;tet(34)_1;tet(B)_2	gyrA_p.D87N;gyrA_p.S83L;parC_p.S80I	yes	SENSITIVE	8	SENSITIVE	7.9999	SENSITIVE	64.0001	RESISTANT	8.0001	RESISTANT	16.0001	RESISTANT	4.0001	RESISTANT	8.0001	RESISTANT	8.0001	RESISTANT	0.9999	SENSITIVE	16	RESISTANT	-	-	0.5	SENSITIVE	-	-	0.1199	SENSITIVE	16.0001	RESISTANT	0.5	SENSITIVE	0.1199
BVEC07860	ERS27078527	SAMEA120377841	PRJEB97262	E. coli	Mexico	Onovel32	Onovel32MT-	44	R2_waaB	A	=============..	-	aac(6')-Ib-cr_1;aadA5_1;ant(3'')-Ia_1;aph(3')-Ia_9;blaCMY-130_1;blaCTX-M-15_1;blaOXA-1_1;catB3_1;dfrA17_1;mdf(A)_1;mph(A)_2;sul1_5;tet(34)_1	gyrA_p.D87N;gyrA_p.S83L;parC_p.S80I;parE_p.S458T	yes	SENSITIVE	8	SENSITIVE	16	RESISTANT	64.0001	RESISTANT	8.0001	RESISTANT	16.0001	RESISTANT	4.0001	RESISTANT	8.0001	RESISTANT	8.0001	RESISTANT	0.9999	SENSITIVE	0.5	SENSITIVE	-	-	0.1199	SENSITIVE	-	-	0.1199	SENSITIVE	8	RESISTANT	0.5	SENSITIVE	0.25
BVEC07861	ERS27078528	SAMEA120377842	PRJEB97262	E. coli	Mexico	Onovel32	Onovel32	167	R2_waaB	A	===============	-	aac(6')-Ib-cr_1;aadA2_1;ant(3'')-Ia_1;aph(3')-Ia_1;aph(3'')-Ib_5;aph(6)-Id_1;blaCTX-M-15_1;blaNDM-5_1;blaOXA-1_1;blaTEM-1B_1;catB3_1;dfrA12_8;mdf(A)_1;mph(A)_2;sul1_5;sul2_1;sul2_10;tet(34)_1;tet(A)_6	gyrA_p.D87N;gyrA_p.S83L;parC_p.S80I	yes	RESISTANT	64	RESISTANT	7.9999	SENSITIVE	64.0001	RESISTANT	8.0001	RESISTANT	16.0001	RESISTANT	4.0001	RESISTANT	8.0001	RESISTANT	8.0001	RESISTANT	0.9999	SENSITIVE	32.0001	RESISTANT	-	-	16.0001	RESISTANT	-	-	4.0001	RESISTANT	16.0001	RESISTANT	0.5	SENSITIVE	16
BVEC07901	ERS27078567	SAMEA120377881	PRJEB97262	E. coli	Mexico	Onovel32	Onovel32	744	R2_waaB	A	===============	-	aac(3)-IIa_1;ant(3'')-Ia_1;aph(3'')-Ib_5;aph(6)-Id_1;blaCTX-M-55_1;catA1_1;dfrA1_8;floR_2;mdf(A)_1;mef(B)_1;mph(A)_2;sul2_2;sul3_2;tet(34)_1;tet(A)_6;tet(B)_2	gyrA_p.D87N;gyrA_p.S83L;parC_p.A56T;parC_p.S80I	yes	SENSITIVE	4	SENSITIVE	7.9999	SENSITIVE	64.0001	RESISTANT	8.0001	RESISTANT	16	RESISTANT	4.0001	RESISTANT	8.0001	RESISTANT	8.0001	RESISTANT	0.9999	SENSITIVE	2	SENSITIVE	-	-	0.1199	SENSITIVE	-	-	0.1199	SENSITIVE	8	RESISTANT	64	RESISTANT	0.1199
BVEC07906	ERS27078572	SAMEA120377886	PRJEB97262	E. coli	Brazil	Onovel32	Onovel32	744	R2_waaB	A	===============	-	aadA5_1;ant(3'')-Ia_1;aph(3')-Ia_1;aph(3'')-Ib_5;aph(6)-Id_1;blaTEM-1B_1;catA1_1;dfrA17_1;mdf(A)_1;mph(A)_2;qnrB19_1;sul1_5;sul2_3;tet(34)_1;tet(B)_2	gyrA_p.D87N;gyrA_p.S83L;parC_p.A56T;parC_p.S80I	yes	RESISTANT	4	SENSITIVE	8	SENSITIVE	64.0001	RESISTANT	64.0001	RESISTANT	64.0001	RESISTANT	4.0001	RESISTANT	0.06	SENSITIVE	-	-	0.25	SENSITIVE	0.25	SENSITIVE	-	-	1	SENSITIVE	-	-	-	-	32.0001	RESISTANT	1	SENSITIVE	4
BVEC07916	ERS27078582	SAMEA120377896	PRJEB97262	E. coli	Brazil	Onovel32	Onovel32	215	R2_waaB	A	===============	-	aph(3'')-Ib_5;aph(6)-Id_1;blaCTX-M-55_1;blaTEM-1C_1;floR_2;mdf(A)_1;sul2_2;tet(34)_1;tet(A)_6	gyrA_p.D87N;gyrA_p.S83L;parC_p.S80I	yes	SENSITIVE	8	SENSITIVE	7.9999	SENSITIVE	64	RESISTANT	8.0001	RESISTANT	16.0001	RESISTANT	4.0001	RESISTANT	8.0001	RESISTANT	8.0001	RESISTANT	0.9999	SENSITIVE	1	SENSITIVE	-	-	0.1199	SENSITIVE	-	-	0.1199	SENSITIVE	16.0001	RESISTANT	0.5	SENSITIVE	0.1199
BVEC07918	ERS27078584	SAMEA120377898	PRJEB97262	E. coli	Brazil	Onovel32	Onovel32	744	R2_waaB	A	===============	-	aadA5_1;ant(3'')-Ia_1;aph(3'')-Ib_5;aph(6)-Id_1;blaTEM-1B_1;catA1_1;dfrA17_1;mdf(A)_1;mph(A)_2;sul1_5;sul2_3;tet(34)_1;tet(B)_2	gyrA_p.D87N;gyrA_p.S83L;parC_p.A56T;parC_p.S80I	yes	RESISTANT	4	SENSITIVE	7.9999	SENSITIVE	64.0001	RESISTANT	8.0001	RESISTANT	16.0001	RESISTANT	4.0001	RESISTANT	0.06	SENSITIVE	8.0001	RESISTANT	0.9999	SENSITIVE	0.5	SENSITIVE	-	-	2	SENSITIVE	-	-	4.0001	RESISTANT	16.0001	RESISTANT	0.25	SENSITIVE	16.0001
BVEC08143	ERS27078807	SAMEA120378121	PRJEB97262	E. coli	Taiwan	Onovel32	Onovel32	744	R2_waaB	A	===============	-	aac(3)-IId_1;aadA1_3;aadA2_1;ant(3'')-Ia_1;ant(3'')-Ia_1;ant(3'')-Ia_1;aph(3')-Ia_1;aph(3'')-Ib_5;aph(6)-Id_1;blaTEM-1B_1;cmlA1_1;dfrA12_8;floR_2;lnu(F)_1;mdf(A)_1;mef(B)_1;sul2_21;sul3_2;tet(34)_1;tet(B)_2;tet(M)_8	gyrA_p.D87N;gyrA_p.S83L;parC_p.A56T;parC_p.S80I	yes	SENSITIVE	4	SENSITIVE	7.9999	SENSITIVE	64.0001	RESISTANT	0.06	SENSITIVE	0.9999	SENSITIVE	4	RESISTANT	0.12	SENSITIVE	0.9999	SENSITIVE	0.9999	SENSITIVE	0.12	SENSITIVE	-	-	0.1199	SENSITIVE	-	-	0.1199	SENSITIVE	0.9999	SENSITIVE	-	-	0.1199
BVEC08211	ERS27078869	SAMEA120378183	PRJEB97262	E. coli	Israel	Onovel32	Onovel32	10	R2_waaB	A	===============	-	ant(3'')-Ia_1;blaTEM-1B_1;dfrA17_1;mdf(A)_1;tet(34)_1;tet(B)_2	gyrA_p.D87N;gyrA_p.S83L;parC_p.S80I	no	SENSITIVE	4	SENSITIVE	7.9999	SENSITIVE	64.0001	RESISTANT	0.12	SENSITIVE	0.9999	SENSITIVE	4.0001	RESISTANT	0.12	SENSITIVE	0.9999	SENSITIVE	0.9999	SENSITIVE	0.25	SENSITIVE	-	-	0.25	SENSITIVE	-	-	0.1199	SENSITIVE	0.9999	SENSITIVE	-	-	0.1199
BVEC08307	ERS27078964	SAMEA120378278	PRJEB97262	E. coli	Taiwan	Onovel32	Onovel32MT-	44	R2_waaB	A	=============..	IS1 insertion within ubiG2 (MT); IS1 on contig end	aadA2_1;ant(3'')-Ia_1;ant(3'')-Ia_1;aph(3')-Ia_1;blaTEM-1B_1;cmlA1_1;dfrA12_8;dfrA17_1;floR_2;mdf(A)_1;sul3_2;tet(34)_1;tet(M)_8	gyrA_p.D87N;gyrA_p.S83L;parC_p.S80I;parE_p.S458T	yes	SENSITIVE	4	SENSITIVE	7.9999	SENSITIVE	64.0001	RESISTANT	0.06	SENSITIVE	0.9999	SENSITIVE	4.0001	RESISTANT	0.12	SENSITIVE	0.9999	SENSITIVE	0.9999	SENSITIVE	0.25	SENSITIVE	-	-	0.1199	SENSITIVE	-	-	0.1199	SENSITIVE	0.9999	SENSITIVE	-	-	0.25
BVEC08368	ERS27079025	SAMEA120378339	PRJEB97262	E. coli	Israel	Onovel32	Onovel32	-	R2_waaB	A	===============	-	blaCMY-2_1;blaTEM-1B_1;catA1_1;floR_2;mdf(A)_1;qnrS1_1;tet(34)_1;tet(B)_2	gyrA_p.D87N;gyrA_p.S83L;parC_p.A56T;parC_p.S80I	yes	SENSITIVE	16	RESISTANT	7.9999	SENSITIVE	64.0001	RESISTANT	8	RESISTANT	16	RESISTANT	4.0001	RESISTANT	8	RESISTANT	4.0001	RESISTANT	0.9999	SENSITIVE	0.5	SENSITIVE	-	-	0.1199	SENSITIVE	-	-	0.1199	SENSITIVE	0.9999	SENSITIVE	-	-	0.25
BVEC08417	ERS27079070	SAMEA120378384	PRJEB97262	E. coli	Taiwan	Onovel32	Onovel32	744	R2_waaB	A	===============	-	aac(3)-IVa_1;aadA5_1;ant(3'')-Ia_1;ant(3'')-Ia_1;aph(3'')-Ib_5;aph(4)-Ia_1;aph(6)-Id_1;blaCMY-2_1;blaTEM-1B_1;catA1_1;dfrA17_1;erm(42)_2;erm(B)_18;floR_2;mdf(A)_1;sul1_5;sul2_3;tet(34)_1;tet(B)_2;tet(M)_4	gyrA_p.D87N;gyrA_p.S83L;parC_p.A56T;parC_p.S80I	yes	SENSITIVE	8	SENSITIVE	2	SENSITIVE	64.0001	RESISTANT	8	RESISTANT	16	RESISTANT	4.0001	RESISTANT	4	RESISTANT	-	-	0.1199	SENSITIVE	0.5	SENSITIVE	-	-	0.12	SENSITIVE	-	-	-	-	0.1199	SENSITIVE	-	-	0.5
BVEC08464	ERS27079117	SAMEA120378431	PRJEB97262	E. coli	Israel	Onovel32	Onovel32	744	R2_waaB	A	===============	-	aac(3)-IId_1;aadA5_1;ant(2'')-Ia_1;ant(3'')-Ia_1;ant(3'')-Ia_1;ant(3'')-Ia_1;ant(3'')-Ia_1;ant(3'')-Ia_1;aph(3')-Ia_1;aph(3'')-Ib_5;aph(6)-Id_1;blaCTX-M-15_1;blaTEM-141_1;blaTEM-214_1;catA1_1;dfrA17_1;floR_2;fosA3_1;mdf(A)_1;mph(A)_2;sul1_35;sul1_5;sul2_14;tet(34)_1;tet(A)_6;tet(B)_2;tet(M)_5	gyrA_p.D87N;gyrA_p.S83L;parC_p.A56T;parC_p.S80I	yes	SENSITIVE	4	SENSITIVE	7.9999	SENSITIVE	64.0001	RESISTANT	32	RESISTANT	16	RESISTANT	4.0001	RESISTANT	8.0001	RESISTANT	8.0001	RESISTANT	0.9999	SENSITIVE	0.25	SENSITIVE	-	-	0.1199	SENSITIVE	-	-	0.1199	SENSITIVE	4	INTERMEDIATE	-	-	0.25
BVEC08659	ERS27079292	SAMEA120378606	PRJEB97262	E. coli	Taiwan	Onovel32	Onovel32	10	R2_waaB	A	===============	-	ant(3'')-Ia_1;dfrA5_1;mdf(A)_1;tet(34)_1;tet(A)_6	gyrA_p.D87N;gyrA_p.S83L;parC_p.A108V;parC_p.S80I	no	SENSITIVE	2	SENSITIVE	4	SENSITIVE	4	SENSITIVE	0.25	SENSITIVE	0.25	SENSITIVE	4.0001	RESISTANT	0.25	SENSITIVE	-	-	0.25	SENSITIVE	0.25	SENSITIVE	-	-	0.25	SENSITIVE	-	-	-	-	0.1199	SENSITIVE	-	-	0.25
BVEC08813	ERS27079404	SAMEA120378718	PRJEB97262	E. coli	France	Onovel32	Onovel32MT-	10	R2_waaB	A	====...........; ...============	IS1 insertion within ubiG2 (MT); IS1 on contig end	aadA2_1;ant(3'')-Ia_1;mdf(A)_1;mef(B)_1;qnrB7_1;tet(34)_1;tet(A)_6	gyrA_p.S83L	no	SENSITIVE	-	-	7.9999	SENSITIVE	7.9999	SENSITIVE	0.9999	SENSITIVE	0.9999	SENSITIVE	0.4999	INTERMEDIATE	-	-	0.4999	SENSITIVE	0.25	SENSITIVE	1.9999	SENSITIVE	-	-	1.9999	SENSITIVE	0.4999	SENSITIVE	0.2499	SENSITIVE	1.9999	INTERMEDIATE	1.9999	SENSITIVE	0.9999
BVEC08847	ERS27079422	SAMEA120378736	PRJEB97262	E. coli	France	Onovel32	Onovel32MT-	10	R2_waaB	A	======.........; .....==========	IS3 insertion within ubiG2 (MT); IS3 on contig end	aadA1_3;aadA1_3;aadA1_4;ant(2'')-Ia_1;ant(3'')-Ia_1;ant(3'')-Ia_1;ant(3'')-Ia_1;ant(3'')-Ia_1;aph(3')-Ia_1;aph(3'')-Ib_5;aph(6)-Id_1;blaTEM-101_1;blaTEM-102_1;blaTEM-104_1;blaTEM-104_1;blaTEM-105_1;blaTEM-1A_1;catA1_1;dfrA1_8;floR_2;mdf(A)_1;mph(B)_1;sul1_5;sul2_1;sul2_1;sul2_1;sul2_14;sul2_21;sul2_3;tet(34)_1;tet(B)_2	gyrA_p.D87N;gyrA_p.S83L;parC_p.S80I	yes	SENSITIVE	-	-	7.9999	SENSITIVE	16.0001	RESISTANT	0.9999	SENSITIVE	0.9999	SENSITIVE	2.0001	RESISTANT	-	-	0.4999	SENSITIVE	0.5	SENSITIVE	1.9999	SENSITIVE	-	-	1.9999	SENSITIVE	0.4999	SENSITIVE	0.2499	SENSITIVE	1.9999	INTERMEDIATE	8.0001	RESISTANT	0.9999
BVEC08996	ERS27079528	SAMEA120378842	PRJEB97262	E. coli	Colombia	Onovel32	Onovel32MT-	744	R2_waaB	A	...============; ====...........	IS1 insertion within ubiG2 (MT); IS1 on contig end	aadA5_1;ant(3'')-Ia_1;aph(3')-Ia_1;aph(3'')-Ib_5;aph(6)-Id_1;blaCTX-M-8_1;blaTEM-1B_1;catA1_1;dfrA17_1;mdf(A)_1;mph(A)_2;sul1_5;sul2_3;tet(34)_1;tet(B)_2	gyrA_p.D87N;gyrA_p.S83L;parC_p.A56T;parC_p.S80I	yes	SENSITIVE	8	SENSITIVE	4	SENSITIVE	16.0001	RESISTANT	32	RESISTANT	16	RESISTANT	4.0001	RESISTANT	8.0001	RESISTANT	-	-	0.1199	SENSITIVE	-	-	-	-	0.12	SENSITIVE	-	-	-	-	8	RESISTANT	16.0001	RESISTANT	0.25
BVEC09206	ERS27079915	SAMEA120379229	PRJEB97262	E. coli	Thailand	Onovel32	Onovel32MT-	44	R2_waaB	A	=============..	IS1 insertion within ubiG2 (MT); IS1 on contig end	aac(3)-IIa_1;aac(6')-Ib-cr_1;aadA5_1;ant(3'')-Ia_1;aph(3'')-Ib_5;aph(6)-Id_1;blaCTX-M-15_1;blaOXA-1_1;catB3_1;dfrA17_1;floR_2;mdf(A)_1;mph(A)_2;sul1_5;sul2_2;tet(34)_1;tet(A)_6	gyrA_p.D87N;gyrA_p.S83L;parC_p.S80I;parE_p.S458T	yes	SENSITIVE	8	SENSITIVE	8	SENSITIVE	16.0001	RESISTANT	32	RESISTANT	32	RESISTANT	4.0001	RESISTANT	4.0001	RESISTANT	-	-	0.1199	SENSITIVE	0.5	SENSITIVE	-	-	0.25	SENSITIVE	-	-	-	-	32	RESISTANT	16.0001	RESISTANT	0.5
BVEC09281	ERS27080096	SAMEA120379410	PRJEB97262	E. coli	Thailand	Onovel32	Onovel32	3572	R2_waaB	A	===============	-	aac(3)-IId_1;ant(3'')-Ia_1;ant(3'')-Ia_1;aph(3')-Ia_3;aph(3'')-Ib_5;aph(6)-Id_1;blaCTX-M-55_1;blaTEM-176_1;dfrA14_5;lnu(F)_1;mdf(A)_1;qnrS1_1;sul2_2;tet(34)_1;tet(A)_6	gyrA_p.S83L	yes	SENSITIVE	-	-	2	SENSITIVE	-	-	64	RESISTANT	32.0001	RESISTANT	2	RESISTANT	-	-	4.0001	RESISTANT	0.1199	SENSITIVE	0.25	SENSITIVE	-	-	0.1199	SENSITIVE	-	-	0.1199	SENSITIVE	16.0001	RESISTANT	-	-	0.25
BVEC09289	ERS27080115	SAMEA120379429	PRJEB97262	E. coli	Thailand	Onovel32	Onovel32	167	R2_waaB	A	===============	-	aadA2_1;ant(3'')-Ia_1;blaCMY-42_1;blaCTX-M-14_1;blaNDM-5_1;dfrA12_8;erm(B)_18;floR_2;mdf(A)_1;mef(B)_1;mph(A)_2;qnrS1_1;sul1_5;sul2_2;tet(34)_1;tet(A)_6	gyrA_p.D87N;gyrA_p.S83L;parC_p.S80I	yes	RESISTANT	-	-	2	SENSITIVE	-	-	64	RESISTANT	32.0001	RESISTANT	4.0001	RESISTANT	-	-	4.0001	RESISTANT	0.1199	SENSITIVE	16.0001	RESISTANT	-	-	16.0001	RESISTANT	-	-	2.0001	RESISTANT	16.0001	RESISTANT	-	-	16.0001
BVEC09339	ERS27080235	SAMEA120379549	PRJEB97262	E. coli	Colombia	Onovel32	Onovel32	744	R2_waaB	A	===============	-	aadA2_1;ant(3'')-Ia_1;ant(3'')-Ia_1;aph(3'')-Ib_5;aph(6)-Id_1;cmlA1_1;dfrA12_8;floR_2;mdf(A)_1;mef(B)_1;qepA4_1;qnrB19_1;sul1_35;sul2_2;sul3_2;tet(34)_1;tet(A)_6;tet(B)_2;tet(M)_5	gyrA_p.D87N;gyrA_p.S83L;parC_p.A56T;parC_p.S80I	no	SENSITIVE	-	-	2	SENSITIVE	-	-	0.12	SENSITIVE	0.25	SENSITIVE	4.0001	RESISTANT	-	-	0.9999	SENSITIVE	0.1199	SENSITIVE	0.25	SENSITIVE	-	-	0.1199	SENSITIVE	-	-	0.1199	SENSITIVE	0.9999	SENSITIVE	-	-	0.1199
BVEC09470	ERS27080522	SAMEA120379836	PRJEB97262	E. coli	Thailand	Onovel32	Onovel32MT-	617	R2_waaB	A	========/======	-	aph(3'')-Ib_5;aph(6)-Id_1;blaCTX-M-14_1;floR_2;mdf(A)_1;sul2_2;tet(34)_1;tet(A)_6	gyrA_p.D87N;gyrA_p.S83L;parC_p.S80I	yes	SENSITIVE	4	SENSITIVE	8	SENSITIVE	16.0001	RESISTANT	64	RESISTANT	16	RESISTANT	4.0001	RESISTANT	4.0001	RESISTANT	-	-	0.1199	SENSITIVE	0.5	SENSITIVE	-	-	0.5	SENSITIVE	-	-	-	-	32.0001	RESISTANT	1	SENSITIVE	0.25
BVEC09482	ERS27080543	SAMEA120379857	PRJEB97262	E. coli	Thailand	Onovel32	Onovel32MT-	617	R2_waaB	A	========/======	-	ant(3'')-Ia_1;ant(3'')-Ia_1;aph(3'')-Ib_5;aph(3')-IIa_2;aph(6)-Id_1;blaTEM-1B_1;dfrA14_5;floR_2;fosA3_1;mdf(A)_1;mef(B)_1;sul2_2;sul3_2;tet(34)_1;tet(A)_6;tet(X)_1	gyrA_p.D87N;gyrA_p.S83L;parC_p.S80I	yes	SENSITIVE	-	-	2	SENSITIVE	-	-	0.12	SENSITIVE	0.25	SENSITIVE	4.0001	RESISTANT	-	-	0.9999	SENSITIVE	0.1199	SENSITIVE	0.1199	SENSITIVE	-	-	0.1199	SENSITIVE	-	-	0.1199	SENSITIVE	0.9999	SENSITIVE	-	-	0.1199
BVEC09500	ERS27080566	SAMEA120379880	PRJEB97262	E. coli	Colombia	Onovel32	Onovel32MT-	656	R2_waaB	A	======.........; .....==========	-	blaCTX-M-15_1;blaTEM-158_1;blaTEM-169_1;erm(B)_18;mdf(A)_1;mph(A)_2;tet(34)_1;tet(B)_2	gyrA_p.S83L	yes	SENSITIVE	16	RESISTANT	2	SENSITIVE	16.0001	RESISTANT	16	RESISTANT	8	RESISTANT	0.25	SENSITIVE	4.0001	RESISTANT	-	-	0.1199	SENSITIVE	0.5	SENSITIVE	-	-	0.12	SENSITIVE	-	-	-	-	4	INTERMEDIATE	0.5	SENSITIVE	0.25
BVEC09503	ERS27080569	SAMEA120379883	PRJEB97262	E. coli	Colombia	Onovel32	Onovel32	167	R2_waaB	A	===============	-	aac(3)-IId_1;aadA2_1;ant(3'')-Ia_1;ant(3'')-Ia_1;aph(3')-Ia_3;blaCTX-M-3_1;blaTEM-104_1;blaTEM-141_1;catA1_1;dfrA12_8;floR_2;fosA3_1;fosA6_1;mdf(A)_1;mef(B)_1;mph(A)_2;qepA4_1;sul1_5;sul3_2;tet(34)_1;tet(B)_2	gyrA_p.D87N;gyrA_p.S83L;parC_p.S80I	yes	SENSITIVE	-	-	2	SENSITIVE	-	-	16	RESISTANT	8	RESISTANT	4.0001	RESISTANT	-	-	8.0001	RESISTANT	0.1199	SENSITIVE	1	SENSITIVE	-	-	0.25	SENSITIVE	-	-	0.1199	SENSITIVE	8	RESISTANT	-	-	1
BVEC09645	ERS27080885	SAMEA120380199	PRJEB97262	E. coli	France	Onovel32	Onovel32MT-	4981	R2_waaB	A	========/======	-	aac(3)-IId_1;aadA2_1;ant(3'')-Ia_1;ant(3'')-Ia_1;ant(3'')-Ia_1;aph(3')-Ia_1;blaCTX-M-15_1;blaTEM-1B_1;cmlA1_1;dfrA12_8;floR_2;lnu(F)_1;mdf(A)_1;mef(B)_1;sul2_2;sul3_2;tet(34)_1;tet(A)_6;tet(M)_8	gyrA_p.D87N;gyrA_p.S83L;parC_p.S80I	yes	SENSITIVE	4	SENSITIVE	2	SENSITIVE	64.0001	RESISTANT	16	RESISTANT	8	RESISTANT	2.0001	RESISTANT	4.0001	RESISTANT	8.0001	RESISTANT	0.9999	SENSITIVE	-	-	-	-	0.25	SENSITIVE	-	-	-	-	8	RESISTANT	-	-	0.1199
BVEC09664	ERS27080923	SAMEA120380237	PRJEB97262	E. coli	Germany	Onovel32	Onovel32MT-	10	R2_waaB	A	=======........; .....==========	-	blaTEM-106_1;catA1_1;mdf(A)_1;tet(34)_1;tet(A)_6	NA	no	SENSITIVE	4	SENSITIVE	2	SENSITIVE	64.0001	RESISTANT	0.06	SENSITIVE	0.5	SENSITIVE	0.015	SENSITIVE	0.25	SENSITIVE	0.9999	SENSITIVE	0.9999	SENSITIVE	-	-	-	-	0.1199	SENSITIVE	-	-	-	-	0.9999	SENSITIVE	-	-	0.25
BVEC09731	ERS27081098	SAMEA120380412	PRJEB97262	E. coli	France	Onovel32	Onovel32MT-	617	R2_waaB	A	========/======	-	aac(3)-IIa_1;aac(6')-Ib-cr_1;aadA5_1;ant(3'')-Ia_1;blaCTX-M-15_1;blaOXA-1_1;catB3_1;dfrA17_1;mdf(A)_1;mph(A)_2;sul1_5;tet(34)_1;tet(B)_2	gyrA_p.D87N;gyrA_p.S83L;parC_p.S80I	yes	SENSITIVE	8	SENSITIVE	4	SENSITIVE	64.0001	RESISTANT	32	RESISTANT	16.0001	RESISTANT	2.0001	RESISTANT	4.0001	RESISTANT	8.0001	RESISTANT	0.9999	SENSITIVE	-	-	-	-	0.1199	SENSITIVE	-	-	-	-	8	RESISTANT	-	-	0.25
BVEC09733	ERS27081100	SAMEA120380414	PRJEB97262	E. coli	France	Onovel32	Onovel32	744	R2_waaB	A	===============	-	aadA5_1;ant(3'')-Ia_1;aph(3'')-Ib_5;aph(6)-Id_1;blaTEM-1B_1;catA1_1;dfrA17_1;mdf(A)_1;mph(A)_2;sul1_5;sul2_14;tet(34)_1;tet(A)_6;tet(B)_2	gyrA_p.D87N;gyrA_p.S83L;parC_p.A56T;parC_p.S80I	yes	SENSITIVE	4	SENSITIVE	2	SENSITIVE	64.0001	RESISTANT	0.06	SENSITIVE	0.25	SENSITIVE	2.0001	RESISTANT	0.25	SENSITIVE	0.9999	SENSITIVE	0.9999	SENSITIVE	-	-	-	-	0.1199	SENSITIVE	-	-	-	-	0.9999	SENSITIVE	-	-	0.1199
BVEC09738	ERS27081117	SAMEA120380431	PRJEB97262	E. coli	Germany	Onovel32	Onovel32MT-	10	R2_waaB	A	=======........; ......=========	IS5 insertion within ubiG2 (MT); IS5 on contig end	aac(3)-IId_1;aadA5_1;ant(3'')-Ia_1;aph(3'')-Ib_5;aph(6)-Id_1;blaTEM-1B_1;dfrA17_1;mdf(A)_1;mph(A)_2;sul1_5;sul2_2;tet(34)_1;tet(A)_6	NA	no	SENSITIVE	1.9999	SENSITIVE	2	SENSITIVE	64.0001	RESISTANT	0.0299	SENSITIVE	0.1199	SENSITIVE	0.008	SENSITIVE	0.06	SENSITIVE	0.9999	SENSITIVE	0.9999	SENSITIVE	-	-	-	-	0.1199	SENSITIVE	-	-	-	-	0.9999	SENSITIVE	-	-	0.1199
BVEC09745	ERS27081135	SAMEA120380449	PRJEB97262	E. coli	Germany	Onovel32	Onovel32	10	R3_waaLD	A	===============	-	ant(3'')-Ia_1;aph(3'')-Ib_5;aph(6)-Id_1;blaTEM-1B_1;dfrA14_5;mdf(A)_1;sul2_2;tet(34)_1;tet(A)_6	gyrA_p.D87N;gyrA_p.S83L;parC_p.S80I;parE_p.L416F	yes	SENSITIVE	8	SENSITIVE	1	SENSITIVE	64.0001	RESISTANT	0.0299	SENSITIVE	0.1199	SENSITIVE	2.0001	RESISTANT	0.12	SENSITIVE	0.9999	SENSITIVE	0.9999	SENSITIVE	-	-	-	-	0.1199	SENSITIVE	-	-	-	-	0.9999	SENSITIVE	-	-	0.25
BVEC09813	ERS27081285	SAMEA120380599	PRJEB97262	E. coli	Germany	Onovel32	Onovel32MT-	10	R2_waaB	A	=======........; ......=========	-	aac(3)-IId_1;aadA5_1;ant(3'')-Ia_1;aph(3'')-Ib_5;aph(6)-Id_1;blaTEM-1B_1;dfrA17_1;mdf(A)_1;mph(A)_2;sul1_5;sul2_2;tet(34)_1;tet(A)_6	NA	yes	SENSITIVE	4	SENSITIVE	2	SENSITIVE	64.0001	RESISTANT	0.0299	SENSITIVE	0.12	SENSITIVE	0.008	SENSITIVE	0.12	SENSITIVE	-	-	0.1199	SENSITIVE	-	-	-	-	0.06	SENSITIVE	-	-	-	-	0.1199	SENSITIVE	-	-	0.25
BVEC09854	ERS27081384	SAMEA120380698	PRJEB97262	E. coli	Germany	Onovel32	Onovel32	744	R2_waaB	A	===============	-	ant(3'')-Ia_1;aph(3'')-Ib_5;aph(6)-Id_1;blaTEM-1B_1;dfrA14_5;mdf(A)_1;sul2_2;tet(34)_1;tet(B)_2	gyrA_p.D87N;gyrA_p.S83L;parC_p.A56T;parC_p.S80I	yes	SENSITIVE	4	SENSITIVE	1	SENSITIVE	64.0001	RESISTANT	0.25	SENSITIVE	0.5	SENSITIVE	2.0001	RESISTANT	0.25	SENSITIVE	-	-	0.25	SENSITIVE	-	-	-	-	0.0299	SENSITIVE	-	-	-	-	0.1199	SENSITIVE	-	-	0.25
BVEC09982	ERS27081673	SAMEA120380987	PRJEB97262	E. coli	France	Onovel32	Onovel32	744	R2_waaB	A	===============	-	aadA5_1;ant(3'')-Ia_1;aph(3')-Ia_1;aph(3'')-Ib_5;aph(6)-Id_1;blaTEM-1B_1;dfrA17_1;mdf(A)_1;mph(A)_2;sul1_5;sul2_3;tet(34)_1;tet(B)_2	gyrA_p.D87N;gyrA_p.S83L;parC_p.A56T;parC_p.S80I	yes	SENSITIVE	4	SENSITIVE	1	SENSITIVE	64.0001	RESISTANT	0.25	SENSITIVE	1	SENSITIVE	2.0001	RESISTANT	0.25	SENSITIVE	-	-	0.1199	SENSITIVE	-	-	-	-	0.25	SENSITIVE	-	-	-	-	0.1199	SENSITIVE	-	-	0.25
BVEC10041	ERS27081802	SAMEA120381116	PRJEB97262	E. coli	Germany	Onovel32	Onovel32MT-	744	R2_waaB	A	====...........; ...============	IS1 insertion within ubiG2 (MT); IS1 on contig end	ant(3'')-Ia_1;catA1_1;catA1_1;dfrA17_1;mdf(A)_1;tet(34)_1;tet(B)_2	gyrA_p.D87N;gyrA_p.S83L;parC_p.A56T;parC_p.S80I	no	SENSITIVE	1.9999	SENSITIVE	2	SENSITIVE	2	SENSITIVE	0.12	SENSITIVE	0.25	SENSITIVE	2.0001	RESISTANT	0.06	SENSITIVE	-	-	0.1199	SENSITIVE	-	-	-	-	0.12	SENSITIVE	-	-	-	-	0.1199	SENSITIVE	-	-	0.12
BVEC10052	ERS27081836	SAMEA120381150	PRJEB97262	E. coli	Taiwan	Onovel32	Onovel32	10	R2_waaB	A	===============	-	aadA2_2;ant(3'')-Ia_1;ant(3'')-Ia_1;blaTEM-1B_1;dfrA12_8;floR_2;mdf(A)_1;mef(B)_1;mph(A)_2;sul1_5;sul3_2;tet(34)_1;tet(A)_6	gyrA_p.D87N;gyrA_p.S83L;parC_p.S80I	yes	SENSITIVE	4	SENSITIVE	2	SENSITIVE	64.0001	RESISTANT	0.06	SENSITIVE	0.12	SENSITIVE	2.0001	RESISTANT	0.12	SENSITIVE	-	-	0.1199	SENSITIVE	-	-	-	-	0.06	SENSITIVE	-	-	-	-	0.1199	SENSITIVE	-	-	0.12
BVEC10074	ERS27081871	SAMEA120381185	PRJEB97262	E. coli	Germany	Onovel32	Onovel32	10	R2_waaB	A	===============	-	aph(3'')-Ib_2;aph(3'')-Ib_2;aph(6)-Id_1;aph(6)-Id_1;blaTEM-1B_1;mdf(A)_1;tet(34)_1;tet(B)_2	NA	no	SENSITIVE	4	SENSITIVE	2	SENSITIVE	64.0001	RESISTANT	0.06	SENSITIVE	0.25	SENSITIVE	0.015	SENSITIVE	0.25	SENSITIVE	0.9999	SENSITIVE	0.9999	SENSITIVE	-	-	-	-	0.1199	SENSITIVE	-	-	-	-	0.9999	SENSITIVE	-	-	0.1199
BVEC10147	ERS27082021	SAMEA120381335	PRJEB97262	E. coli	France	Onovel32	Onovel32MT-	44	R2_waaB	A	=============..	IS1 insertion within ubiG2 (MT); IS1 on contig end	aadA2_1;ant(3'')-Ia_1;ant(3'')-Ia_1;blaCTX-M-55_1;blaTEM-141_1;cmlA1_1;dfrA12_8;fosA3_1;mdf(A)_1;mef(B)_1;sul3_2;tet(34)_1;tet(A)_6	gyrA_p.D87N;gyrA_p.S83L;parC_p.S80I;parE_p.S458T	yes	SENSITIVE	4	SENSITIVE	4	SENSITIVE	64.0001	RESISTANT	32	RESISTANT	32	RESISTANT	2.0001	RESISTANT	4.0001	RESISTANT	-	-	0.1199	SENSITIVE	-	-	-	-	0.25	SENSITIVE	-	-	-	-	16	RESISTANT	-	-	0.12
BVEC10177	ERS27082094	SAMEA120381408	PRJEB97262	E. coli	Germany	Onovel32	Onovel32	744	R2_waaB	A	===============	-	aadA5_1;ant(3'')-Ia_1;aph(3')-Ia_1;aph(3'')-Ib_5;aph(6)-Id_1;blaTEM-1B_1;catA1_1;dfrA17_1;mdf(A)_1;sul1_5;sul2_3;tet(34)_1;tet(B)_1	gyrA_p.D87N;gyrA_p.S83L;parC_p.A56T;parC_p.S80I	yes	SENSITIVE	1.9999	SENSITIVE	2	SENSITIVE	64.0001	RESISTANT	0.0299	SENSITIVE	0.12	SENSITIVE	2.0001	RESISTANT	0.12	SENSITIVE	-	-	0.25	SENSITIVE	-	-	-	-	0.0299	SENSITIVE	-	-	-	-	0.1199	SENSITIVE	-	-	0.5
BVEC10184	ERS27082107	SAMEA120381421	PRJEB97262	E. coli	Italy	Onovel32	Onovel32	167	R2_waaB	A	===============	-	aadA2_1;ant(3'')-Ia_1;ant(3'')-Ia_1;aph(3')-Ia_3;aph(3'')-Ib_5;aph(6)-Id_1;ARR-3_4;blaOXA-10_1;blaTEM-1B_1;cmlA1_1;dfrA14_5;floR_2;lnu(F)_1;mdf(A)_1;mef(B)_1;qnrS1_1;sul2_2;sul3_2;tet(34)_1;tet(A)_6	gyrA_p.D87N;gyrA_p.S83L;parC_p.S80I	yes	SENSITIVE	8	SENSITIVE	2	SENSITIVE	64.0001	RESISTANT	0.25	SENSITIVE	0.5	SENSITIVE	2.0001	RESISTANT	2	RESISTANT	-	-	0.1199	SENSITIVE	-	-	-	-	0.12	SENSITIVE	-	-	-	-	0.1199	SENSITIVE	-	-	0.25
BVEC10204	ERS27082150	SAMEA120381464	PRJEB97262	E. coli	China	Onovel32	Onovel32MT-	617	R2_waaB	A	========/======	-	aadA2_1;ant(2'')-Ia_1;ant(3'')-Ia_1;ant(3'')-Ia_1;blaCTX-M-14_1;cmlA1_1;dfrA12_8;erm(B)_18;floR_2;mdf(A)_1;mph(A)_2;sul2_2;tet(34)_1;tet(M)_8	gyrA_p.D87N;gyrA_p.S83L;parC_p.S80I	yes	SENSITIVE	4	SENSITIVE	2	SENSITIVE	64.0001	RESISTANT	4	INTERMEDIATE	1	SENSITIVE	2.0001	RESISTANT	4.0001	RESISTANT	-	-	0.5	SENSITIVE	-	-	-	-	0.12	SENSITIVE	-	-	-	-	8	RESISTANT	-	-	0.25
BVEC10227	ERS27082198	SAMEA120381512	PRJEB97262	E. coli	China	Onovel32	Onovel32	10	R2_waaB	A	===============	-	aac(3)-IId_1;ant(3'')-Ia_1;aph(3'')-Ib_5;aph(6)-Id_1;blaTEM-1B_1;dfrA14_5;mdf(A)_1;mph(A)_2;qnrS1_1;sul2_2;tet(34)_1;tet(A)_6	gyrA_p.S83L	yes	SENSITIVE	4	SENSITIVE	2	SENSITIVE	64.0001	RESISTANT	0.12	SENSITIVE	0.5	SENSITIVE	2.0001	RESISTANT	0.25	SENSITIVE	-	-	0.25	SENSITIVE	-	-	-	-	0.06	SENSITIVE	-	-	-	-	0.1199	SENSITIVE	-	-	0.25
BVEC10235	ERS27082218	SAMEA120381532	PRJEB97262	E. coli	China	Onovel32	Onovel32	167	R2_waaB	A	===============	-	aac(3)-IId_1;aadA2_1;aadA5_1;ant(3'')-Ia_1;ant(3'')-Ia_1;aph(3')-Ia_1;aph(3'')-Ib_5;aph(6)-Id_1;blaCTX-M-14_1;blaTEM-1B_1;cmlA1_1;dfrA12_8;dfrA14_5;dfrA17_1;floR_2;mdf(A)_1;mph(A)_2;qnrS1_1;qnrS1_1;sul1_5;sul2_2;tet(34)_1;tet(M)_8	gyrA_p.D87N;gyrA_p.S83L;parC_p.S80I	yes	SENSITIVE	8	SENSITIVE	2	SENSITIVE	64.0001	RESISTANT	4	INTERMEDIATE	2	INTERMEDIATE	2.0001	RESISTANT	4.0001	RESISTANT	-	-	0.25	SENSITIVE	-	-	-	-	0.12	SENSITIVE	-	-	-	-	8	RESISTANT	-	-	0.25
BVEC10238	ERS27082224	SAMEA120381538	PRJEB97262	E. coli	China	Onovel32	Onovel32	167	R2_waaB	A	===============	-	aadA2_1;aph(3'')-Ib_5;aph(6)-Id_1;blaCTX-M-27_1;blaTEM-1B_1;catA1_1;dfrA12_8;dfrA14_5;mdf(A)_1;mph(A)_2;qepA4_1;qnrS1_1;sul1_5;sul2_2;tet(34)_1;tet(A)_4;tet(B)_2	gyrA_p.D87N;gyrA_p.S83L;parC_p.S80I	yes	SENSITIVE	8	SENSITIVE	2	SENSITIVE	64.0001	RESISTANT	16	RESISTANT	16	RESISTANT	2.0001	RESISTANT	4.0001	RESISTANT	-	-	0.1199	SENSITIVE	-	-	-	-	0.12	SENSITIVE	-	-	-	-	8	RESISTANT	-	-	0.25
BVEC10265	ERS27082273	SAMEA120381588	PRJEB97262	E. coli	China	Onovel32	Onovel32	167	R2_waaB	A	===============	-	aadA5_1;ant(3'')-Ia_1;blaCTX-M-15_1;dfrA17_1;mdf(A)_1;mph(A)_2;sul1_5;tet(34)_1;tet(A)_6	gyrA_p.D87N;gyrA_p.S83L;parC_p.S80I	yes	SENSITIVE	8	SENSITIVE	2	SENSITIVE	64.0001	RESISTANT	32.0001	RESISTANT	64.0001	RESISTANT	2.0001	RESISTANT	4.0001	RESISTANT	-	-	0.1199	SENSITIVE	-	-	-	-	2	SENSITIVE	-	-	-	-	32.0001	RESISTANT	-	-	0.25
BVEC10318	ERS27082412	SAMEA120381726	PRJEB97262	E. coli	China	Onovel32	Onovel32	10	R3_waaLD	A	===============	-	aac(3)-IIa_1;ant(3'')-Ia_1;aph(3')-Ia_1;aph(3'')-Ib_5;aph(6)-Id_1;blaCTX-M-55_1;blaTEM-1B_1;dfrA14_5;floR_2;mdf(A)_1;qnrS1_1;sul2_2;tet(34)_1;tet(A)_6	gyrA_p.D87N;gyrA_p.S83L;parC_p.S80I;parE_p.L416F	yes	SENSITIVE	4	SENSITIVE	2	SENSITIVE	64.0001	RESISTANT	32.0001	RESISTANT	64.0001	RESISTANT	2.0001	RESISTANT	4.0001	RESISTANT	-	-	0.25	SENSITIVE	-	-	-	-	0.5	SENSITIVE	-	-	-	-	32.0001	RESISTANT	-	-	0.25
BVEC10369	ERS27082517	SAMEA120381831	PRJEB97262	E. coli	Germany	Onovel32	Onovel32	10	R2_waaB	A	===============	-	ant(3'')-Ia_1;aph(3'')-Ib_5;aph(6)-Id_1;blaTEM-1B_1;dfrA5_1;mdf(A)_1;sul2_3;tet(34)_1;tet(A)_6	NA	yes	SENSITIVE	4	SENSITIVE	2	SENSITIVE	64.0001	RESISTANT	0.12	SENSITIVE	0.25	SENSITIVE	0.015	SENSITIVE	0.25	SENSITIVE	-	-	0.1199	SENSITIVE	-	-	-	-	0.12	SENSITIVE	-	-	-	-	0.1199	SENSITIVE	-	-	0.12
BVEC10398	ERS27082579	SAMEA120381893	PRJEB97262	E. coli	Italy	Onovel32	Onovel32	744	R2_waaB	A	===============	-	aadA5_1;ant(3'')-Ia_1;aph(3')-Ia_1;aph(3'')-Ib_5;aph(6)-Id_1;blaCTX-M-15_1;blaTEM-1B_1;catA1_1;dfrA17_1;mdf(A)_1;mef(C)_1;mph(G)_1;qnrS1_1;sul2_3;tet(34)_1;tet(A)_6;tet(B)_2	gyrA_p.D87N;gyrA_p.S83L;parC_p.A56T;parC_p.S80I	yes	SENSITIVE	4	SENSITIVE	2	SENSITIVE	64.0001	RESISTANT	32.0001	RESISTANT	64	RESISTANT	2.0001	RESISTANT	4.0001	RESISTANT	-	-	0.1199	SENSITIVE	-	-	-	-	0.25	SENSITIVE	-	-	-	-	32	RESISTANT	-	-	1
BVEC10407	ERS27082595	SAMEA120381909	PRJEB97262	E. coli	South Korea	Onovel32	Onovel32MT-	617	R2_waaB	A	========/======	-	aadA2_1;ant(3'')-Ia_1;ant(3'')-Ia_1;blaCTX-M-14_1;cmlA1_1;dfrA12_8;mdf(A)_1;mph(A)_2;tet(34)_1;tet(M)_8	gyrA_p.D87N;gyrA_p.S83L;parC_p.S80I	yes	SENSITIVE	8	SENSITIVE	1	SENSITIVE	64.0001	RESISTANT	32	RESISTANT	16	RESISTANT	2.0001	RESISTANT	4.0001	RESISTANT	8.0001	RESISTANT	0.9999	SENSITIVE	-	-	-	-	0.25	SENSITIVE	-	-	-	-	16.0001	RESISTANT	-	-	0.5
BVEC10610	ERS27083088	SAMEA120382402	PRJEB97262	E. coli	Spain	Onovel32	Onovel32	167	R2_waaB	A	===============	-	aph(3'')-Ib_5;aph(6)-Id_1;blaTEM-1B_1;dfrA1_8;mdf(A)_1;sul2_2;tet(34)_1;tet(B)_2	NA	no	SENSITIVE	8	SENSITIVE	1	SENSITIVE	64.0001	RESISTANT	0.0299	SENSITIVE	0.1199	SENSITIVE	0.008	SENSITIVE	0.5	SENSITIVE	0.9999	SENSITIVE	0.9999	SENSITIVE	-	-	-	-	0.1199	SENSITIVE	-	-	-	-	0.4999	SENSITIVE	-	-	0.12
BVEC10698	ERS27083298	SAMEA120382612	PRJEB97262	E. coli	France	Onovel32	Onovel32MT-	4981	R2_waaB	A	========/======	-	aph(3')-Ia_3;aph(3'')-Ib_2;aph(6)-Id_1;blaCTX-M-15_1;blaTEM-1B_1;mdf(A)_1;sul2_2;tet(34)_1;tet(B)_1	gyrA_p.D87N;gyrA_p.S83L;parC_p.S80I	yes	SENSITIVE	4	SENSITIVE	2	SENSITIVE	64.0001	RESISTANT	16	RESISTANT	8	RESISTANT	2.0001	RESISTANT	4.0001	RESISTANT	8.0001	RESISTANT	0.9999	SENSITIVE	-	-	-	-	0.1199	SENSITIVE	-	-	-	-	4	INTERMEDIATE	-	-	0.12
BVEC10716	ERS27083360	SAMEA120382674	PRJEB97262	E. coli	South Korea	Onovel32	Onovel32MT-	617	R2_waaB	A	========/======	-	aadA2_1;ant(3'')-Ia_1;ant(3'')-Ia_1;blaCTX-M-14_1;cmlA1_1;dfrA12_8;mdf(A)_1;mph(A)_2;tet(34)_1;tet(M)_8	gyrA_p.D87N;gyrA_p.S83L;parC_p.S80I	yes	SENSITIVE	8	SENSITIVE	2	SENSITIVE	64.0001	RESISTANT	16	RESISTANT	4	INTERMEDIATE	2.0001	RESISTANT	4.0001	RESISTANT	-	-	0.1199	SENSITIVE	-	-	-	-	0.12	SENSITIVE	-	-	-	-	8	RESISTANT	-	-	0.12
BVEC10798	ERS27083614	SAMEA120382928	PRJEB97262	E. coli	Switzerland	Onovel32	Onovel32	10	R2_waaB	A	===============	-	aadA2_1;ant(3'')-Ia_1;ant(3'')-Ia_1;blaTEM-1B_1;cmlA1_1;dfrA12_8;mdf(A)_1;mef(B)_1;sul3_2;tet(34)_1;tet(A)_6	gyrA_p.D87N;gyrA_p.S83L;parC_p.S80I	yes	SENSITIVE	8	SENSITIVE	2	SENSITIVE	64.0001	RESISTANT	0.06	SENSITIVE	0.25	SENSITIVE	2.0001	RESISTANT	1	RESISTANT	0.9999	SENSITIVE	0.9999	SENSITIVE	-	-	-	-	0.1199	SENSITIVE	-	-	-	-	0.4999	SENSITIVE	-	-	0.12
BVEC10802	ERS27083623	SAMEA120382937	PRJEB97262	E. coli	Switzerland	Onovel32	Onovel32	10	R2_waaB	A	===============	-	aadA5_1;ant(3'')-Ia_1;blaCTX-M-182_1;blaTEM-104_1;blaTEM-105_1;catA1_1;dfrA17_1;mdf(A)_1;sul1_5;sul2_2;tet(34)_1;tet(B)_2	gyrA_p.D87N;gyrA_p.S83L;parC_p.S80I	yes	SENSITIVE	4	SENSITIVE	2	SENSITIVE	64.0001	RESISTANT	32	RESISTANT	16	RESISTANT	2.0001	RESISTANT	4.0001	RESISTANT	8.0001	RESISTANT	0.9999	SENSITIVE	-	-	-	-	0.25	SENSITIVE	-	-	-	-	8	RESISTANT	-	-	0.12
BVEC10827	ERS27083675	SAMEA120382989	PRJEB97262	E. coli	Japan	Onovel32	Onovel32MT-	744	R2_waaB	A	...============; ====...........	IS1 insertion within ubiG2 (MT); IS1 on contig end	aadA5_1;ant(3'')-Ia_1;aph(3')-Ia_1;aph(3'')-Ib_5;aph(6)-Id_1;blaTEM-1B_1;catA1_1;dfrA17_1;mdf(A)_1;mph(A)_2;sul1_5;sul2_3;tet(34)_1;tet(B)_2	gyrA_p.D87N;gyrA_p.S83L;parC_p.A56T;parC_p.S80I	yes	SENSITIVE	4	SENSITIVE	2	SENSITIVE	64.0001	RESISTANT	0.06	SENSITIVE	0.5	SENSITIVE	2.0001	RESISTANT	0.12	SENSITIVE	0.9999	SENSITIVE	0.9999	SENSITIVE	-	-	-	-	0.25	SENSITIVE	-	-	-	-	0.4999	SENSITIVE	-	-	0.25
BVEC10839	ERS27083699	SAMEA120383013	PRJEB97262	E. coli	Japan	Onovel32	Onovel32MT-	744	R2_waaB	A	...============; ====...........	IS1 insertion within ubiG2 (MT); IS1 on contig end	aadA5_1;ant(3'')-Ia_1;aph(3')-Ia_1;aph(3'')-Ib_5;aph(6)-Id_1;blaTEM-1B_1;catA1_1;dfrA17_1;mdf(A)_1;mph(A)_2;sul1_5;sul2_3;tet(34)_1;tet(B)_2	gyrA_p.D87N;gyrA_p.S83L;parC_p.A56T;parC_p.S80I	yes	SENSITIVE	4	SENSITIVE	4	SENSITIVE	64.0001	RESISTANT	0.25	SENSITIVE	0.25	SENSITIVE	2.0001	RESISTANT	0.12	SENSITIVE	-	-	0.1199	SENSITIVE	-	-	-	-	0.12	SENSITIVE	-	-	-	-	0.1199	SENSITIVE	-	-	0.25
BVEC10873	ERS27083751	SAMEA120383065	PRJEB97262	E. coli	China	Onovel32	Onovel32	215	R2_waaB	A	===============	-	aac(3)-IId_1;aac(3)-IVa_1;aadA5_1;ant(3'')-Ia_1;aph(3'')-Ib_5;aph(4)-Ia_1;aph(4)-Ia_1;aph(6)-Id_1;blaCTX-M-14_1;blaCTX-M-55_1;blaTEM-1B_1;dfrA17_1;floR_2;fosA3_1;mdf(A)_1;mph(A)_2;sul1_5;sul2_2;tet(34)_1;tet(A)_6;tet(B)_2	gyrA_p.D87N;gyrA_p.S83L;parC_p.S80I	yes	SENSITIVE	4	SENSITIVE	2	SENSITIVE	64.0001	RESISTANT	32	RESISTANT	32	RESISTANT	2.0001	RESISTANT	4.0001	RESISTANT	-	-	0.25	SENSITIVE	-	-	-	-	0.12	SENSITIVE	-	-	-	-	8	RESISTANT	-	-	0.25
BVEC10896	ERS27083797	SAMEA120383111	PRJEB97262	E. coli	Germany	Onovel32	Onovel32	744	R2_waaB	A	===============	-	ant(3'')-Ia_1;ant(3'')-Ia_1;aph(3')-Ia_1;aph(3'')-Ib_5;aph(6)-Id_1;blaTEM-1B_1;dfrA5_1;lnu(G)_1;mdf(A)_1;sul2_3;tet(34)_1;tet(B)_2	gyrA_p.D87N;gyrA_p.S83L;parC_p.A56T;parC_p.E84A;parC_p.S80I	yes	SENSITIVE	4	SENSITIVE	2	SENSITIVE	64.0001	RESISTANT	0.06	SENSITIVE	0.25	SENSITIVE	2.0001	RESISTANT	0.25	SENSITIVE	-	-	0.1199	SENSITIVE	-	-	-	-	0.12	SENSITIVE	-	-	-	-	0.1199	SENSITIVE	-	-	0.12
BVEC10993	ERS27084098	SAMEA120383413	PRJEB97262	E. coli	Italy	Onovel32	Onovel32	744	R2_waaB	A	===============	-	aadA5_1;ant(3'')-Ia_1;aph(3')-Ia_1;blaCTX-M-1_1;blaTEM-1B_1;catA1_1;dfrA17_1;mdf(A)_1;mph(A)_2;qnrS1_1;sul1_5;tet(34)_1;tet(B)_2	gyrA_p.D87N;gyrA_p.S83L;parC_p.A56T;parC_p.S80I	yes	SENSITIVE	4	SENSITIVE	4	SENSITIVE	64.0001	RESISTANT	32.0001	RESISTANT	1	SENSITIVE	2.0001	RESISTANT	4.0001	RESISTANT	8.0001	RESISTANT	0.9999	SENSITIVE	-	-	-	-	0.1199	SENSITIVE	-	-	-	-	4	INTERMEDIATE	-	-	0.1199
BVEC11035	ERS27084188	SAMEA120383502	PRJEB97262	E. coli	France	Onovel32	Onovel32	10	R2_waaB	A	===============	-	ant(3'')-Ia_1;aph(3'')-Ib_5;aph(6)-Id_1;blaTEM-1B_1;dfrA5_1;mdf(A)_1;sul2_3;tet(34)_1;tet(B)_2	NA	no	SENSITIVE	4	SENSITIVE	1	SENSITIVE	64.0001	RESISTANT	0.06	SENSITIVE	0.1199	SENSITIVE	0.015	SENSITIVE	0.12	SENSITIVE	0.9999	SENSITIVE	0.9999	SENSITIVE	-	-	-	-	0.1199	SENSITIVE	-	-	-	-	0.9999	SENSITIVE	-	-	0.1199
BVEC11038	ERS27084194	SAMEA120383508	PRJEB97262	E. coli	China	Onovel32	Onovel32	10	R3_waaLD	A	===============	-	aac(3)-IId_1;ant(3'')-Ia_1;ant(3'')-Ii-aac(6')-IId_1;aph(3'')-Ib_5;aph(6)-Id_1;aph(6)-Id_1;blaCTX-M-14_1;blaTEM-1B_1;cmlA1_2;dfrA14_5;floR_2;fosA3_1;mdf(A)_1;mph(A)_2;sul1_5;sul2_2;tet(34)_1;tet(A)_6	gyrA_p.D87N;gyrA_p.S83L;parC_p.S80I;parE_p.L416F	yes	SENSITIVE	8	SENSITIVE	2	SENSITIVE	64.0001	RESISTANT	2	INTERMEDIATE	1	SENSITIVE	2.0001	RESISTANT	4.0001	RESISTANT	-	-	0.1199	SENSITIVE	-	-	-	-	0.25	SENSITIVE	-	-	-	-	2	INTERMEDIATE	-	-	0.25
BVEC11086	ERS27084291	SAMEA120383605	PRJEB97262	E. coli	China	Onovel32	Onovel32	167	R2_waaB	A	===============	-	blaCTX-M-15_1;mdf(A)_1;tet(34)_1;tet(B)_2	gyrA_p.D87N;gyrA_p.S83L;parC_p.S80I	yes	SENSITIVE	1.9999	SENSITIVE	16	RESISTANT	64.0001	RESISTANT	32	RESISTANT	32	RESISTANT	2.0001	RESISTANT	4.0001	RESISTANT	-	-	0.1199	SENSITIVE	-	-	-	-	0.06	SENSITIVE	-	-	-	-	32	RESISTANT	-	-	0.5
BVEC11301	ERS27084775	SAMEA120384089	PRJEB97262	E. coli	Australia	Onovel32	Onovel32	10	R2_waaB	A	===============	-	ant(3'')-Ia_1;aph(3'')-Ib_5;aph(6)-Id_1;blaTEM-1B_1;dfrA14_5;mdf(A)_1;sul2_2;tet(34)_1	NA	no	SENSITIVE	4	SENSITIVE	1	SENSITIVE	64.0001	RESISTANT	0.12	SENSITIVE	0.25	SENSITIVE	0.008	SENSITIVE	0.12	SENSITIVE	0.9999	SENSITIVE	0.9999	SENSITIVE	-	-	-	-	0.25	SENSITIVE	-	-	-	-	0.9999	SENSITIVE	-	-	0.1199
BVEC11314	ERS27084795	SAMEA120384109	PRJEB97262	E. coli	France	Onovel32	Onovel32	10	R2_waaB	A	===============	-	ant(3'')-Ia_1;aph(3')-Ia_1;aph(3'')-Ib_5;aph(6)-Id_1;blaTEM-1B_1;dfrA5_1;mdf(A)_1;sul1_5;sul2_3;tet(34)_1	NA	no	SENSITIVE	4	SENSITIVE	1	SENSITIVE	64	RESISTANT	0.06	SENSITIVE	0.12	SENSITIVE	0.008	SENSITIVE	0.12	SENSITIVE	-	-	0.1199	SENSITIVE	-	-	-	-	0.06	SENSITIVE	-	-	-	-	0.1199	SENSITIVE	-	-	0.12
BVEC11350	ERS27084861	SAMEA120384175	PRJEB97262	E. coli	France	Onovel32	Onovel32MT-	4981	R2_waaB	A	========/======	-	aadA2_1;ant(3'')-Ia_1;ant(3'')-Ia_1;blaCTX-M-15_1;blaTEM-104_1;cmlA1_1;dfrA12_8;floR_2;mdf(A)_1;sul2_2;tet(34)_1;tet(M)_8	gyrA_p.D87N;gyrA_p.S83L;parC_p.S80I	yes	SENSITIVE	4	SENSITIVE	1	SENSITIVE	64.0001	RESISTANT	16	RESISTANT	8	RESISTANT	2.0001	RESISTANT	4.0001	RESISTANT	-	-	0.25	SENSITIVE	-	-	-	-	0.0299	SENSITIVE	-	-	-	-	4	INTERMEDIATE	-	-	0.25
BVEC11399	ERS27084955	SAMEA120384269	PRJEB97262	E. coli	Australia	Onovel32	Onovel32	10	R2_waaB	A	===============	-	mdf(A)_1;tet(34)_1	NA	no	SENSITIVE	1.9999	SENSITIVE	2	SENSITIVE	2	SENSITIVE	0.06	SENSITIVE	0.1199	SENSITIVE	0.008	SENSITIVE	0.06	SENSITIVE	0.9999	SENSITIVE	0.9999	SENSITIVE	-	-	-	-	0.1199	SENSITIVE	-	-	-	-	0.9999	SENSITIVE	-	-	0.1199
[truncated: 17 more columns]

## Sheet: MT gene coverage Abricate
file	sequence	start	end	strand	gene	coverage	coverage_map	gaps	%coverage	%identity	annotation	ISfinder_results
BVEC00258.fasta	scaffold49	2302	3491	-	Onovel32ubiG2	1-1191/1191	========/======	1/1	99.92	99.83	UbiG2 methyltransferase of Onovel32
BVEC00332.fasta	scaffold48	5290	6480	-	Onovel32ubiG2	1-1191/1191	===============	0/0	100	100	UbiG2 methyltransferase of Onovel32
BVEC00334.fasta	scaffold61	19	982	-	Onovel32ubiG2	1-964/1191	=============..	0/0	80.94	100	UbiG2 methyltransferase of Onovel32
BVEC00339.fasta	scaffold55	19	982	-	Onovel32ubiG2	1-964/1191	=============..	0/0	80.94	100	UbiG2 methyltransferase of Onovel32
BVEC01029.fasta	scaffold41	2288	3478	-	Onovel32ubiG2	1-1191/1191	===============	0/0	100	100	UbiG2 methyltransferase of Onovel32
BVEC01069.fasta	scaffold56	2266	3456	-	Onovel32ubiG2	1-1191/1191	===============	0/0	100	100	UbiG2 methyltransferase of Onovel32
BVEC01117.fasta	scaffold54	9439	10629	+	Onovel32ubiG2	1-1191/1191	===============	0/0	100	99.92	UbiG2 methyltransferase of Onovel32
BVEC01122.fasta	scaffold36	9349	10539	+	Onovel32ubiG2	1-1191/1191	===============	0/0	100	100	UbiG2 methyltransferase of Onovel32
BVEC01160.fasta	scaffold1	159174	160322	-	O101_O162ubiG2	1-1149/1149	===============	0/0	100	100	UbiG2 methyltransferase of O101 identical to O162 UbiG2
BVEC01175.fasta	scaffold48	9417	9738	+	Onovel32ubiG2	1-322/1191	=====..........	0/0	27.04	100	UbiG2 methyltransferase of Onovel32
BVEC01175.fasta	scaffold71	2292	3169	-	Onovel32ubiG2	314-1191/1191	...============	0/0	73.72	100	UbiG2 methyltransferase of Onovel32
BVEC01280.fasta	scaffold46	5290	6480	-	Onovel32ubiG2	1-1191/1191	===============	0/0	100	99.92	UbiG2 methyltransferase of Onovel32
BVEC01281.fasta	scaffold53	6352	7542	+	Onovel32ubiG2	1-1191/1191	===============	0/0	100	100	UbiG2 methyltransferase of Onovel32
BVEC01282.fasta	scaffold26	62919	63375	+	Onovel32ubiG2	1-457/1191	======.........	0/0	38.37	99.78	UbiG2 methyltransferase of Onovel32
BVEC01282.fasta	scaffold99	2266	3009	-	Onovel32ubiG2	448-1191/1191	.....==========	0/0	62.47	100	UbiG2 methyltransferase of Onovel32
BVEC01391.fasta	scaffold47	9433	10622	+	Onovel32ubiG2	1-1191/1191	========/======	1/1	99.92	99.83	UbiG2 methyltransferase of Onovel32
BVEC01409.fasta	scaffold53	2302	3492	-	Onovel32ubiG2	1-1191/1191	===============	0/0	100	100	UbiG2 methyltransferase of Onovel32
BVEC01431.fasta	scaffold46	5325	6515	-	Onovel32ubiG2	1-1191/1191	===============	0/0	100	100	UbiG2 methyltransferase of Onovel32
BVEC01503.fasta	scaffold59	9475	10665	+	Onovel32ubiG2	1-1191/1191	===============	0/0	100	100	UbiG2 methyltransferase of Onovel32
BVEC01606.fasta	scaffold53	2283	3473	-	Onovel32ubiG2	1-1191/1191	===============	0/0	100	99.92	UbiG2 methyltransferase of Onovel32
BVEC01609.fasta	scaffold65	9475	10438	+	Onovel32ubiG2	1-964/1191	=============..	0/0	80.94	100	UbiG2 methyltransferase of Onovel32	IS1 insertion within ubiG2 (MT); IS1 on contig end
BVEC01621.fasta	scaffold20	2302	3491	-	Onovel32ubiG2	1-1191/1191	========/======	1/1	99.92	99.83	UbiG2 methyltransferase of Onovel32
BVEC01735.fasta	scaffold46	9453	10643	+	Onovel32ubiG2	1-1191/1191	===============	0/0	100	100	UbiG2 methyltransferase of Onovel32
BVEC01806.fasta	scaffold44	9475	10665	+	Onovel32ubiG2	1-1191/1191	===============	0/0	100	100	UbiG2 methyltransferase of Onovel32
BVEC01841.fasta	scaffold42	9453	10643	+	Onovel32ubiG2	1-1191/1191	===============	0/0	100	100	UbiG2 methyltransferase of Onovel32
BVEC01896.fasta	scaffold57	5293	6483	-	Onovel32ubiG2	1-1191/1191	===============	0/0	100	100	UbiG2 methyltransferase of Onovel32
BVEC01912.fasta	scaffold36	5325	6515	-	Onovel32ubiG2	1-1191/1191	===============	0/0	100	100	UbiG2 methyltransferase of Onovel32
BVEC01915.fasta	scaffold42	2301	3491	-	Onovel32ubiG2	1-1191/1191	===============	0/0	100	99.92	UbiG2 methyltransferase of Onovel32
BVEC01993.fasta	scaffold52	9421	10610	+	Onovel32ubiG2	1-1191/1191	========/======	1/1	99.92	99.83	UbiG2 methyltransferase of Onovel32
BVEC02072.fasta	scaffold52	2267	3456	-	Onovel32ubiG2	1-1191/1191	========/======	1/1	99.92	99.83	UbiG2 methyltransferase of Onovel32
BVEC02075.fasta	scaffold38	2302	3492	-	Onovel32ubiG2	1-1191/1191	===============	0/0	100	100	UbiG2 methyltransferase of Onovel32
BVEC02213.fasta	scaffold35	9398	10588	+	Onovel32ubiG2	1-1191/1191	===============	0/0	100	100	UbiG2 methyltransferase of Onovel32
BVEC02221.fasta	scaffold39	5325	6515	-	Onovel32ubiG2	1-1191/1191	===============	0/0	100	100	UbiG2 methyltransferase of Onovel32
BVEC02366.fasta	scaffold103	5289	6479	-	Onovel32ubiG2	1-1191/1191	===============	0/0	100	100	UbiG2 methyltransferase of Onovel32
BVEC02386.fasta	scaffold54	5325	6515	-	Onovel32ubiG2	1-1191/1191	===============	0/0	100	100	UbiG2 methyltransferase of Onovel32
BVEC02419.fasta	scaffold47	5347	6537	-	Onovel32ubiG2	1-1191/1191	===============	0/0	100	100	UbiG2 methyltransferase of Onovel32
BVEC02433.fasta	scaffold41	2302	3492	-	Onovel32ubiG2	1-1191/1191	===============	0/0	100	100	UbiG2 methyltransferase of Onovel32
BVEC02453.fasta	scaffold42	5270	6460	-	Onovel32ubiG2	1-1191/1191	===============	0/0	100	100	UbiG2 methyltransferase of Onovel32
BVEC02823.fasta	scaffold42	5347	6537	-	Onovel32ubiG2	1-1191/1191	===============	0/0	100	99.92	UbiG2 methyltransferase of Onovel32
BVEC02858.fasta	scaffold44	5347	6537	-	Onovel32ubiG2	1-1191/1191	===============	0/0	100	100	UbiG2 methyltransferase of Onovel32
BVEC02964.fasta	scaffold49	2302	3491	-	Onovel32ubiG2	1-1191/1191	========/======	1/1	99.92	99.92	UbiG2 methyltransferase of Onovel32
BVEC03024.fasta	scaffold47	9507	10697	+	Onovel32ubiG2	1-1191/1191	===============	0/0	100	100	UbiG2 methyltransferase of Onovel32
BVEC03126.fasta	scaffold49	9475	10665	+	Onovel32ubiG2	1-1191/1191	===============	0/0	100	100	UbiG2 methyltransferase of Onovel32
BVEC03134.fasta	scaffold36	5347	6537	-	Onovel32ubiG2	1-1191/1191	===============	0/0	100	100	UbiG2 methyltransferase of Onovel32
BVEC03285.fasta	scaffold66	9513	10476	+	Onovel32ubiG2	1-964/1191	=============..	0/0	80.94	100	UbiG2 methyltransferase of Onovel32	IS1 insertion within ubiG2 (MT); IS1 on contig end
BVEC03367.fasta	scaffold43	9475	10665	+	Onovel32ubiG2	1-1191/1191	===============	0/0	100	100	UbiG2 methyltransferase of Onovel32
BVEC03406.fasta	scaffold50	5325	6502	-	Onovel32ubiG2	14-1191/1191	===============	0/0	98.91	100	UbiG2 methyltransferase of Onovel32	IS1 insertion directly flanks ubiG2 (MT); IS1 on contig end
BVEC03450.fasta	scaffold39	5347	6537	-	Onovel32ubiG2	1-1191/1191	===============	0/0	100	100	UbiG2 methyltransferase of Onovel32
BVEC03521.fasta	scaffold52	2320	3510	-	Onovel32ubiG2	1-1191/1191	===============	0/0	100	100	UbiG2 methyltransferase of Onovel32
BVEC03538.fasta	scaffold51	2324	3514	-	Onovel32ubiG2	1-1191/1191	===============	0/0	100	100	UbiG2 methyltransferase of Onovel32
BVEC03726.fasta	scaffold58	2123	3313	-	Onovel32ubiG2	1-1191/1191	===============	0/0	100	99.92	UbiG2 methyltransferase of Onovel32	IS1 insertion >1500 nt upstream of ubiG2 (MT)
BVEC03747.fasta	scaffold62	2320	3510	-	Onovel32ubiG2	1-1191/1191	===============	0/0	100	100	UbiG2 methyltransferase of Onovel32
BVEC03774.fasta	scaffold60	5346	6536	-	Onovel32ubiG2	1-1191/1191	===============	0/0	100	100	UbiG2 methyltransferase of Onovel32
BVEC03785.fasta	scaffold39	9475	10665	+	Onovel32ubiG2	1-1191/1191	===============	0/0	100	100	UbiG2 methyltransferase of Onovel32
BVEC03788.fasta	scaffold56	9475	10664	+	Onovel32ubiG2	1-1191/1191	========/======	1/1	99.92	99.83	UbiG2 methyltransferase of Onovel32
BVEC03809.fasta	scaffold40	9475	10665	+	Onovel32ubiG2	1-1191/1191	===============	0/0	100	100	UbiG2 methyltransferase of Onovel32
BVEC03810.fasta	scaffold56	2324	3514	-	Onovel32ubiG2	1-1191/1191	===============	0/0	100	100	UbiG2 methyltransferase of Onovel32
BVEC03813.fasta	scaffold41	5347	6537	-	Onovel32ubiG2	1-1191/1191	===============	0/0	100	100	UbiG2 methyltransferase of Onovel32
BVEC03815.fasta	scaffold48	2302	3491	-	Onovel32ubiG2	1-1191/1191	========/======	1/1	99.92	99.83	UbiG2 methyltransferase of Onovel32
BVEC03825.fasta	scaffold57	2302	3491	-	Onovel32ubiG2	1-1191/1191	========/======	1/1	99.92	99.83	UbiG2 methyltransferase of Onovel32
BVEC03828.fasta	scaffold41	9475	10665	+	Onovel32ubiG2	1-1191/1191	===============	0/0	100	100	UbiG2 methyltransferase of Onovel32
BVEC03870.fasta	scaffold64	111	1074	-	Onovel32ubiG2	1-964/1191	=============..	0/0	80.94	100	UbiG2 methyltransferase of Onovel32	IS1 insertion within ubiG2 (MT); IS1 on contig end
BVEC03888.fasta	scaffold62	2302	3492	-	Onovel32ubiG2	1-1191/1191	===============	0/0	100	100	UbiG2 methyltransferase of Onovel32	IS1 insertion >1000 nt downstream of ubiG2 (MT); IS1 on contig end
BVEC04020.fasta	scaffold50	5414	6604	-	Onovel32ubiG2	1-1191/1191	===============	0/0	100	100	UbiG2 methyltransferase of Onovel32
BVEC04021.fasta	scaffold44	5347	6537	-	Onovel32ubiG2	1-1191/1191	===============	0/0	100	100	UbiG2 methyltransferase of Onovel32
BVEC04022.fasta	scaffold50	9475	10665	+	Onovel32ubiG2	1-1191/1191	===============	0/0	100	100	UbiG2 methyltransferase of Onovel32
BVEC04023.fasta	scaffold44	9475	10665	+	Onovel32ubiG2	1-1191/1191	===============	0/0	100	100	UbiG2 methyltransferase of Onovel32
BVEC04025.fasta	scaffold46	2323	3513	-	Onovel32ubiG2	1-1191/1191	===============	0/0	100	100	UbiG2 methyltransferase of Onovel32
BVEC04088.fasta	scaffold60	7341	8531	+	Onovel32ubiG2	1-1191/1191	===============	0/0	100	100	UbiG2 methyltransferase of Onovel32
BVEC04160.fasta	scaffold54	9475	10665	+	Onovel32ubiG2	1-1191/1191	===============	0/0	100	100	UbiG2 methyltransferase of Onovel32
BVEC04163.fasta	scaffold59	2349	3538	-	Onovel32ubiG2	1-1191/1191	========/======	1/1	99.92	99.83	UbiG2 methyltransferase of Onovel32
BVEC04413.fasta	scaffold53	9532	10722	+	Onovel32ubiG2	1-1191/1191	===============	0/0	100	100	UbiG2 methyltransferase of Onovel32
BVEC04421.fasta	scaffold72	5347	6537	-	Onovel32ubiG2	1-1191/1191	===============	0/0	100	100	UbiG2 methyltransferase of Onovel32
BVEC04758.fasta	scaffold56	9475	10665	+	Onovel32ubiG2	1-1191/1191	===============	0/0	100	100	UbiG2 methyltransferase of Onovel32
BVEC04800.fasta	scaffold61	5347	6524	-	Onovel32ubiG2	14-1191/1191	===============	0/0	98.91	100	UbiG2 methyltransferase of Onovel32	IS1 insertion directly flanks ubiG2 (MT); IS1 on contig end
BVEC04810.fasta	scaffold58	9475	10665	+	Onovel32ubiG2	1-1191/1191	===============	0/0	100	100	UbiG2 methyltransferase of Onovel32
BVEC04816.fasta	scaffold61	9475	10665	+	Onovel32ubiG2	1-1191/1191	===============	0/0	100	100	UbiG2 methyltransferase of Onovel32
BVEC04843.fasta	scaffold45	5347	6537	-	Onovel32ubiG2	1-1191/1191	===============	0/0	100	100	UbiG2 methyltransferase of Onovel32
BVEC05077.fasta	scaffold68	9418	10608	+	Onovel32ubiG2	1-1191/1191	===============	0/0	100	100	UbiG2 methyltransferase of Onovel32
BVEC05120.fasta	scaffold67	9406	10595	+	Onovel32ubiG2	1-1191/1191	========/======	1/1	99.92	99.83	UbiG2 methyltransferase of Onovel32
BVEC05286.fasta	scaffold89	5289	6479	-	Onovel32ubiG2	1-1191/1191	===============	0/0	100	100	UbiG2 methyltransferase of Onovel32
BVEC05361.fasta	scaffold38	5289	6479	-	Onovel32ubiG2	1-1191/1191	===============	0/0	100	100	UbiG2 methyltransferase of Onovel32
BVEC05389.fasta	scaffold56	9375	10564	+	Onovel32ubiG2	1-1191/1191	========/======	1/1	99.92	99.83	UbiG2 methyltransferase of Onovel32
BVEC05937.fasta	scaffold64	9497	10687	+	Onovel32ubiG2	1-1191/1191	===============	0/0	100	99.92	UbiG2 methyltransferase of Onovel32
BVEC06962.fasta	scaffold71	5288	6478	-	Onovel32ubiG2	1-1191/1191	===============	0/0	100	100	UbiG2 methyltransferase of Onovel32
BVEC06994.fasta	scaffold68	5287	6477	-	Onovel32ubiG2	1-1191/1191	===============	0/0	100	100	UbiG2 methyltransferase of Onovel32
BVEC07042.fasta	scaffold61	9460	10650	+	Onovel32ubiG2	1-1191/1191	===============	0/0	100	100	UbiG2 methyltransferase of Onovel32
BVEC07052.fasta	scaffold62	9418	10608	+	Onovel32ubiG2	1-1191/1191	===============	0/0	100	100	UbiG2 methyltransferase of Onovel32
BVEC07077.fasta	scaffold106	9416	10605	+	Onovel32ubiG2	1-1191/1191	========/======	1/1	99.92	99.83	UbiG2 methyltransferase of Onovel32
BVEC07082.fasta	scaffold77	9417	10607	+	Onovel32ubiG2	1-1191/1191	===============	0/0	100	100	UbiG2 methyltransferase of Onovel32
BVEC07148.fasta	scaffold36	5288	6478	-	Onovel32ubiG2	1-1191/1191	===============	0/0	100	100	UbiG2 methyltransferase of Onovel32
BVEC07151.fasta	scaffold40	5289	6479	-	Onovel32ubiG2	1-1191/1191	===============	0/0	100	100	UbiG2 methyltransferase of Onovel32
BVEC07169.fasta	scaffold68	5288	6100	-	Onovel32ubiG2	379-1191/1191	....===========	0/0	68.26	100	UbiG2 methyltransferase of Onovel32
BVEC07169.fasta	scaffold69	251	637	-	Onovel32ubiG2	1-387/1191	=====..........	0/0	32.49	100	UbiG2 methyltransferase of Onovel32	IS1 insertion within ubiG2 (MT); IS1 on contig end
BVEC07174.fasta	scaffold82	2947	4136	-	Onovel32ubiG2	1-1191/1191	========/======	1/1	99.92	99.83	UbiG2 methyltransferase of Onovel32
BVEC07191.fasta	scaffold99	4797	5760	+	Onovel32ubiG2	1-964/1191	=============..	0/0	80.94	100	UbiG2 methyltransferase of Onovel32
BVEC07192.fasta	scaffold92	9417	10607	+	Onovel32ubiG2	1-1191/1191	===============	0/0	100	100	UbiG2 methyltransferase of Onovel32
BVEC07201.fasta	scaffold33	9287	10477	+	Onovel32ubiG2	1-1191/1191	===============	0/0	100	100	UbiG2 methyltransferase of Onovel32
BVEC07228.fasta	scaffold77	9417	10607	+	Onovel32ubiG2	1-1191/1191	===============	0/0	100	100	UbiG2 methyltransferase of Onovel32
BVEC07229.fasta	scaffold92	10253	11442	+	Onovel32ubiG2	1-1191/1191	========/======	1/1	99.92	99.83	UbiG2 methyltransferase of Onovel32
BVEC07236.fasta	scaffold76	21	1211	+	Onovel32ubiG2	1-1191/1191	===============	0/0	100	100	UbiG2 methyltransferase of Onovel32
BVEC07241.fasta	scaffold99	5289	6479	-	Onovel32ubiG2	1-1191/1191	===============	0/0	100	100	UbiG2 methyltransferase of Onovel32
BVEC07249.fasta	scaffold79	9417	10607	+	Onovel32ubiG2	1-1191/1191	===============	0/0	100	100	UbiG2 methyltransferase of Onovel32
BVEC07294.fasta	scaffold69	9417	10607	+	Onovel32ubiG2	1-1191/1191	===============	0/0	100	99.92	UbiG2 methyltransferase of Onovel32
BVEC07299.fasta	scaffold96	2266	3456	-	Onovel32ubiG2	1-1191/1191	===============	0/0	100	99.92	UbiG2 methyltransferase of Onovel32
BVEC07342.fasta	scaffold103	2267	3456	-	Onovel32ubiG2	1-1191/1191	========/======	1/1	99.92	99.83	UbiG2 methyltransferase of Onovel32
BVEC07383.fasta	scaffold70	19	982	-	Onovel32ubiG2	1-964/1191	=============..	0/0	80.94	100	UbiG2 methyltransferase of Onovel32
BVEC07386.fasta	scaffold84	9416	10606	+	Onovel32ubiG2	1-1191/1191	===============	0/0	100	100	UbiG2 methyltransferase of Onovel32
BVEC07419.fasta	scaffold55	9418	10608	+	Onovel32ubiG2	1-1191/1191	===============	0/0	100	100	UbiG2 methyltransferase of Onovel32
BVEC07474.fasta	scaffold3	9416	10605	+	Onovel32ubiG2	1-1191/1191	========/======	1/1	99.92	99.83	UbiG2 methyltransferase of Onovel32
BVEC07517.fasta	scaffold78	9416	10606	+	Onovel32ubiG2	1-1191/1191	===============	0/0	100	99.92	UbiG2 methyltransferase of Onovel32
BVEC07563.fasta	scaffold3	9417	10606	+	Onovel32ubiG2	1-1191/1191	========/======	1/1	99.92	99.83	UbiG2 methyltransferase of Onovel32
BVEC07572.fasta	scaffold101	9417	10607	+	Onovel32ubiG2	1-1191/1191	===============	0/0	100	99.92	UbiG2 methyltransferase of Onovel32
BVEC07602.fasta	scaffold65	9416	9995	+	Onovel32ubiG2	1-580/1191	========.......	0/0	48.7	99.83	UbiG2 methyltransferase of Onovel32
BVEC07602.fasta	scaffold69	20	639	+	Onovel32ubiG2	572-1191/1191	.......========	0/0	52.06	100	UbiG2 methyltransferase of Onovel32
BVEC07632.fasta	scaffold54	215	1178	-	Onovel32ubiG2	1-964/1191	=============..	0/0	80.94	100	UbiG2 methyltransferase of Onovel32	IS1 insertion within ubiG2 (MT); IS1 on contig end
BVEC07723.fasta	scaffold129	2265	3454	-	Onovel32ubiG2	1-1191/1191	========/======	1/1	99.92	99.83	UbiG2 methyltransferase of Onovel32
BVEC07732.fasta	scaffold111	182	1145	-	Onovel32ubiG2	1-964/1191	=============..	0/0	80.94	100	UbiG2 methyltransferase of Onovel32	IS1 insertion within ubiG2 (MT); IS1 on contig end
BVEC07749.fasta	scaffold46	9417	10607	+	Onovel32ubiG2	1-1191/1191	===============	0/0	100	100	UbiG2 methyltransferase of Onovel32
BVEC07750.fasta	scaffold108	9417	10607	+	Onovel32ubiG2	1-1191/1191	===============	0/0	100	99.92	UbiG2 methyltransferase of Onovel32
BVEC07755.fasta	scaffold31	2265	3455	-	Onovel32ubiG2	1-1191/1191	===============	0/0	100	99.92	UbiG2 methyltransferase of Onovel32
BVEC07773.fasta	scaffold102	2291	3480	-	Onovel32ubiG2	1-1191/1191	========/======	1/1	99.92	99.83	UbiG2 methyltransferase of Onovel32
BVEC07783.fasta	scaffold99	9416	10606	+	Onovel32ubiG2	1-1191/1191	===============	0/0	100	99.92	UbiG2 methyltransferase of Onovel32
BVEC07825.fasta	scaffold105	2266	3456	-	Onovel32ubiG2	1-1191/1191	===============	0/0	100	99.92	UbiG2 methyltransferase of Onovel32
BVEC07839.fasta	scaffold66	9417	10607	+	Onovel32ubiG2	1-1191/1191	===============	0/0	100	100	UbiG2 methyltransferase of Onovel32
BVEC07843.fasta	scaffold38	9417	10607	+	Onovel32ubiG2	1-1191/1191	===============	0/0	100	99.83	UbiG2 methyltransferase of Onovel32
BVEC07844.fasta	scaffold92	133	1096	-	Onovel32ubiG2	1-964/1191	=============..	0/0	80.94	100	UbiG2 methyltransferase of Onovel32	IS1 insertion within ubiG2 (MT); IS1 on contig end
BVEC07846.fasta	scaffold115	2265	2999	-	Onovel32ubiG2	457-1191/1191	.....==========	0/0	61.71	100	UbiG2 methyltransferase of Onovel32
BVEC07846.fasta	scaffold145	9417	9881	+	Onovel32ubiG2	1-465/1191	======.........	0/0	39.04	100	UbiG2 methyltransferase of Onovel32
BVEC07847.fasta	scaffold56	2265	3455	-	Onovel32ubiG2	1-1191/1191	===============	0/0	100	100	UbiG2 methyltransferase of Onovel32
BVEC07851.fasta	scaffold88	1393	2583	+	Onovel32ubiG2	1-1191/1191	===============	0/0	100	99.92	UbiG2 methyltransferase of Onovel32	IS1 insertion >1000 nt upstream of ubiG2 (MT); IS1 on contig end
BVEC07858.fasta	scaffold99	9417	10607	+	Onovel32ubiG2	1-1191/1191	===============	0/0	100	99.83	UbiG2 methyltransferase of Onovel32
BVEC07860.fasta	scaffold74	19	982	-	Onovel32ubiG2	1-964/1191	=============..	0/0	80.94	100	UbiG2 methyltransferase of Onovel32
BVEC07861.fasta	scaffold68	9417	10607	+	Onovel32ubiG2	1-1191/1191	===============	0/0	100	99.92	UbiG2 methyltransferase of Onovel32
BVEC07901.fasta	scaffold106	9450	10640	+	Onovel32ubiG2	1-1191/1191	===============	0/0	100	99.92	UbiG2 methyltransferase of Onovel32
BVEC07906.fasta	scaffold32	5289	6479	-	Onovel32ubiG2	1-1191/1191	===============	0/0	100	100	UbiG2 methyltransferase of Onovel32
BVEC07916.fasta	scaffold91	9418	10608	+	Onovel32ubiG2	1-1191/1191	===============	0/0	100	100	UbiG2 methyltransferase of Onovel32
BVEC07918.fasta	scaffold58	5289	6479	-	Onovel32ubiG2	1-1191/1191	===============	0/0	100	100	UbiG2 methyltransferase of Onovel32
BVEC08143.fasta	scaffold95	5289	6479	-	Onovel32ubiG2	1-1191/1191	===============	0/0	100	100	UbiG2 methyltransferase of Onovel32
BVEC08211.fasta	scaffold112	6844	8034	+	Onovel32ubiG2	1-1191/1191	===============	0/0	100	100	UbiG2 methyltransferase of Onovel32
BVEC08307.fasta	scaffold56	9417	10380	+	Onovel32ubiG2	1-964/1191	=============..	0/0	80.94	100	UbiG2 methyltransferase of Onovel32	IS1 insertion within ubiG2 (MT); IS1 on contig end
BVEC08368.fasta	scaffold54	9417	10607	+	Onovel32ubiG2	1-1191/1191	===============	0/0	100	100	UbiG2 methyltransferase of Onovel32
BVEC08417.fasta	scaffold77	5289	6479	-	Onovel32ubiG2	1-1191/1191	===============	0/0	100	100	UbiG2 methyltransferase of Onovel32
BVEC08464.fasta	scaffold102	9417	10607	+	Onovel32ubiG2	1-1191/1191	===============	0/0	100	99.92	UbiG2 methyltransferase of Onovel32
BVEC08659.fasta	scaffold100	9327	10517	+	Onovel32ubiG2	1-1191/1191	===============	0/0	100	100	UbiG2 methyltransferase of Onovel32
BVEC08813.fasta	scaffold49	9511	9766	+	Onovel32ubiG2	1-256/1191	====...........	0/0	21.49	100	UbiG2 methyltransferase of Onovel32	IS1 insertion within ubiG2 (MT); IS1 on contig end
BVEC08813.fasta	scaffold63	77	1020	+	Onovel32ubiG2	248-1191/1191	...============	0/0	79.26	100	UbiG2 methyltransferase of Onovel32	IS1 insertion within ubiG2 (MT); IS1 on contig end
BVEC08847.fasta	scaffold59	9475	9940	+	Onovel32ubiG2	1-466/1191	======.........	0/0	39.13	100	UbiG2 methyltransferase of Onovel32	IS3 insertion within ubiG2 (MT); IS3 on contig end
BVEC08847.fasta	scaffold80	2324	3052	-	Onovel32ubiG2	463-1191/1191	.....==========	0/0	61.21	100	UbiG2 methyltransferase of Onovel32	IS3 insertion within ubiG2 (MT); IS3 on contig end
BVEC08996.fasta	scaffold80	133	1069	+	Onovel32ubiG2	255-1191/1191	...============	0/0	78.67	100	UbiG2 methyltransferase of Onovel32	IS1 insertion within ubiG2 (MT); IS1 on contig end
BVEC08996.fasta	scaffold88	9417	9679	+	Onovel32ubiG2	1-263/1191	====...........	0/0	22.08	100	UbiG2 methyltransferase of Onovel32	IS1 insertion within ubiG2 (MT); IS1 on contig end
BVEC09206.fasta	scaffold37	164	1127	-	Onovel32ubiG2	1-964/1191	=============..	0/0	80.94	100	UbiG2 methyltransferase of Onovel32	IS1 insertion within ubiG2 (MT); IS1 on contig end
BVEC09281.fasta	scaffold57	5289	6479	-	Onovel32ubiG2	1-1191/1191	===============	0/0	100	100	UbiG2 methyltransferase of Onovel32
BVEC09289.fasta	scaffold164	4327	5517	+	Onovel32ubiG2	1-1191/1191	===============	0/0	100	99.83	UbiG2 methyltransferase of Onovel32
BVEC09339.fasta	scaffold111	9418	10608	+	Onovel32ubiG2	1-1191/1191	===============	0/0	100	100	UbiG2 methyltransferase of Onovel32
BVEC09470.fasta	scaffold9	2265	3454	-	Onovel32ubiG2	1-1191/1191	========/======	1/1	99.92	99.83	UbiG2 methyltransferase of Onovel32
BVEC09482.fasta	scaffold104	2267	3456	-	Onovel32ubiG2	1-1191/1191	========/======	1/1	99.92	99.83	UbiG2 methyltransferase of Onovel32
BVEC09500.fasta	scaffold150	9417	9881	+	Onovel32ubiG2	1-465/1191	======.........	0/0	39.04	100	UbiG2 methyltransferase of Onovel32
BVEC09500.fasta	scaffold151	2264	2998	-	Onovel32ubiG2	457-1191/1191	.....==========	0/0	61.71	100	UbiG2 methyltransferase of Onovel32
BVEC09503.fasta	scaffold68	2320	3510	-	Onovel32ubiG2	1-1191/1191	===============	0/0	100	100	UbiG2 methyltransferase of Onovel32
BVEC09645.fasta	scaffold69	2389	3578	-	Onovel32ubiG2	1-1191/1191	========/======	1/1	99.92	99.83	UbiG2 methyltransferase of Onovel32
BVEC09664.fasta	scaffold46	21	499	-	Onovel32ubiG2	1-479/1191	=======........	0/0	40.22	100	UbiG2 methyltransferase of Onovel32
BVEC09664.fasta	scaffold87	19	740	+	Onovel32ubiG2	470-1191/1191	.....==========	0/0	60.62	100	UbiG2 methyltransferase of Onovel32
BVEC09731.fasta	scaffold131	2264	3453	-	Onovel32ubiG2	1-1191/1191	========/======	1/1	99.92	99.83	UbiG2 methyltransferase of Onovel32
BVEC09733.fasta	scaffold88	5289	6479	-	Onovel32ubiG2	1-1191/1191	===============	0/0	100	100	UbiG2 methyltransferase of Onovel32
BVEC09738.fasta	scaffold27	9416	9909	+	Onovel32ubiG2	1-494/1191	=======........	0/0	41.48	100	UbiG2 methyltransferase of Onovel32	IS5 insertion within ubiG2 (MT); IS5 on contig end
BVEC09738.fasta	scaffold79	5289	5990	-	Onovel32ubiG2	490-1191/1191	......=========	0/0	58.94	99.86	UbiG2 methyltransferase of Onovel32
BVEC09745.fasta	scaffold86	9416	10606	+	Onovel32ubiG2	1-1191/1191	===============	0/0	100	99.92	UbiG2 methyltransferase of Onovel32
BVEC09813.fasta	scaffold67	9416	9909	+	Onovel32ubiG2	1-494/1191	=======........	0/0	41.48	100	UbiG2 methyltransferase of Onovel32
BVEC09813.fasta	scaffold79	16	717	+	Onovel32ubiG2	490-1191/1191	......=========	0/0	58.94	99.86	UbiG2 methyltransferase of Onovel32
BVEC09854.fasta	scaffold85	5289	6479	-	Onovel32ubiG2	1-1191/1191	===============	0/0	100	100	UbiG2 methyltransferase of Onovel32
BVEC09982.fasta	scaffold50	5289	6479	-	Onovel32ubiG2	1-1191/1191	===============	0/0	100	100	UbiG2 methyltransferase of Onovel32
BVEC10041.fasta	scaffold29	9418	9718	+	Onovel32ubiG2	1-301/1191	====...........	0/0	25.27	99.67	UbiG2 methyltransferase of Onovel32
BVEC10041.fasta	scaffold74	5290	6192	-	Onovel32ubiG2	289-1191/1191	...============	0/0	75.82	100	UbiG2 methyltransferase of Onovel32	IS1 insertion within ubiG2 (MT); IS1 on contig end
BVEC10052.fasta	scaffold108	9418	10608	+	Onovel32ubiG2	1-1191/1191	===============	0/0	100	100	UbiG2 methyltransferase of Onovel32
BVEC10074.fasta	scaffold76	5357	6547	-	Onovel32ubiG2	1-1191/1191	===============	0/0	100	100	UbiG2 methyltransferase of Onovel32
BVEC10147.fasta	scaffold131	9417	10380	+	Onovel32ubiG2	1-964/1191	=============..	0/0	80.94	100	UbiG2 methyltransferase of Onovel32	IS1 insertion within ubiG2 (MT); IS1 on contig end
BVEC10177.fasta	scaffold102	9417	10607	+	Onovel32ubiG2	1-1191/1191	===============	0/0	100	100	UbiG2 methyltransferase of Onovel32
BVEC10184.fasta	scaffold16	9417	10607	+	Onovel32ubiG2	1-1191/1191	===============	0/0	100	100	UbiG2 methyltransferase of Onovel32
BVEC10204.fasta	scaffold95	9417	10606	+	Onovel32ubiG2	1-1191/1191	========/======	1/1	99.92	99.83	UbiG2 methyltransferase of Onovel32
BVEC10227.fasta	scaffold78	9454	10644	+	Onovel32ubiG2	1-1191/1191	===============	0/0	100	100	UbiG2 methyltransferase of Onovel32
BVEC10235.fasta	scaffold128	2265	3455	-	Onovel32ubiG2	1-1191/1191	===============	0/0	100	99.92	UbiG2 methyltransferase of Onovel32
BVEC10238.fasta	scaffold87	2266	3456	-	Onovel32ubiG2	1-1191/1191	===============	0/0	100	100	UbiG2 methyltransferase of Onovel32
BVEC10265.fasta	scaffold117	2264	3454	-	Onovel32ubiG2	1-1191/1191	===============	0/0	100	99.92	UbiG2 methyltransferase of Onovel32
BVEC10318.fasta	scaffold110	9417	10607	+	Onovel32ubiG2	1-1191/1191	===============	0/0	100	100	UbiG2 methyltransferase of Onovel32
BVEC10369.fasta	scaffold66	5289	6479	-	Onovel32ubiG2	1-1191/1191	===============	0/0	100	100	UbiG2 methyltransferase of Onovel32
BVEC10398.fasta	scaffold61	9416	10606	+	Onovel32ubiG2	1-1191/1191	===============	0/0	100	100	UbiG2 methyltransferase of Onovel32
BVEC10407.fasta	scaffold94	9417	10606	+	Onovel32ubiG2	1-1191/1191	========/======	1/1	99.92	99.83	UbiG2 methyltransferase of Onovel32
BVEC10610.fasta	scaffold89	9417	10607	+	Onovel32ubiG2	1-1191/1191	===============	0/0	100	99.92	UbiG2 methyltransferase of Onovel32
BVEC10698.fasta	scaffold82	9416	10605	+	Onovel32ubiG2	1-1191/1191	========/======	1/1	99.92	99.83	UbiG2 methyltransferase of Onovel32
BVEC10716.fasta	scaffold12	2267	3456	-	Onovel32ubiG2	1-1191/1191	========/======	1/1	99.92	99.83	UbiG2 methyltransferase of Onovel32
BVEC10798.fasta	scaffold11	2267	3457	-	Onovel32ubiG2	1-1191/1191	===============	0/0	100	100	UbiG2 methyltransferase of Onovel32
BVEC10802.fasta	scaffold80	2266	3456	-	Onovel32ubiG2	1-1191/1191	===============	0/0	100	100	UbiG2 methyltransferase of Onovel32
BVEC10827.fasta	scaffold118	5375	6318	-	Onovel32ubiG2	248-1191/1191	...============	0/0	79.26	100	UbiG2 methyltransferase of Onovel32	IS1 insertion within ubiG2 (MT); IS1 on contig end
BVEC10827.fasta	scaffold77	9327	9582	+	Onovel32ubiG2	1-256/1191	====...........	0/0	21.49	100	UbiG2 methyltransferase of Onovel32	IS1 insertion within ubiG2 (MT); IS1 on contig end
BVEC10839.fasta	scaffold93	5289	6232	-	Onovel32ubiG2	248-1191/1191	...============	0/0	79.26	100	UbiG2 methyltransferase of Onovel32
BVEC10839.fasta	scaffold98	9327	9582	+	Onovel32ubiG2	1-256/1191	====...........	0/0	21.49	100	UbiG2 methyltransferase of Onovel32	IS1 insertion within ubiG2 (MT); IS1 on contig end
BVEC10873.fasta	scaffold80	5288	6478	-	Onovel32ubiG2	1-1191/1191	===============	0/0	100	100	UbiG2 methyltransferase of Onovel32
BVEC10896.fasta	scaffold87	9417	10607	+	Onovel32ubiG2	1-1191/1191	===============	0/0	100	100	UbiG2 methyltransferase of Onovel32
BVEC10993.fasta	scaffold45	2267	3457	-	Onovel32ubiG2	1-1191/1191	===============	0/0	100	100	UbiG2 methyltransferase of Onovel32
BVEC11035.fasta	scaffold44	2267	3457	-	Onovel32ubiG2	1-1191/1191	===============	0/0	100	100	UbiG2 methyltransferase of Onovel32
BVEC11038.fasta	scaffold65	2265	3455	-	Onovel32ubiG2	1-1191/1191	===============	0/0	100	100	UbiG2 methyltransferase of Onovel32
BVEC11086.fasta	scaffold65	9417	10607	+	Onovel32ubiG2	1-1191/1191	===============	0/0	100	100	UbiG2 methyltransferase of Onovel32
BVEC11301.fasta	scaffold52	2266	3456	-	Onovel32ubiG2	1-1191/1191	===============	0/0	100	100	UbiG2 methyltransferase of Onovel32
BVEC11314.fasta	scaffold81	9453	10643	+	Onovel32ubiG2	1-1191/1191	===============	0/0	100	100	UbiG2 methyltransferase of Onovel32
BVEC11350.fasta	scaffold69	2459	3648	-	Onovel32ubiG2	1-1191/1191	========/======	1/1	99.92	99.83	UbiG2 methyltransferase of Onovel32
BVEC11399.fasta	scaffold74	5290	6480	-	Onovel32ubiG2	1-1191/1191	===============	0/0	100	100	UbiG2 methyltransferase of Onovel32

## Sheet: IS-finder results MT
qseqid	sseqid	pident	length	mismatch	gapopen	qstart	qend	sstart	ssend	evalue	bitscore	remark
BVEC01609_scaffold65_10515nt_2000-964-77	IS1X4_IS1_unknown	100	77	0	0	2965	3041	768	692	1.83e-33	143	IS1 insertion within ubiG2 (MT); IS1 on contig end
BVEC01609_scaffold65_10515nt_2000-964-77	ISSen9_IS1_unknown	98.701	77	1	0	2965	3041	768	692	8.53e-32	137
BVEC01609_scaffold65_10515nt_2000-964-77	IS1X3_IS1_unknown	98.701	77	1	0	2965	3041	769	693	8.53e-32	137
BVEC01609_scaffold65_10515nt_2000-964-77	IS1X2_IS1_unknown	98.701	77	1	0	2965	3041	768	692	8.53e-32	137
BVEC01609_scaffold65_10515nt_2000-964-77	IS1X1_IS1_unknown	98.701	77	1	0	2965	3041	768	692	8.53e-32	137
BVEC01609_scaffold65_10515nt_2000-964-77	IS1S_IS1_unknown	98.701	77	1	0	2965	3041	768	692	8.53e-32	137
BVEC01609_scaffold65_10515nt_2000-964-77	IS1R_IS1_unknown	98.701	77	1	0	2965	3041	768	692	8.53e-32	137
BVEC01609_scaffold65_10515nt_2000-964-77	IS1D_IS1_unknown	98.701	77	1	0	2965	3041	768	692	8.53e-32	137
BVEC01609_scaffold65_10515nt_2000-964-77	IS1A_IS1_unknown	98.701	77	1	0	2965	3041	768	692	8.53e-32	137
BVEC01609_scaffold65_10515nt_2000-964-77	ISKpn14_IS1_unknown	97.403	77	2	0	2965	3041	768	692	3.97e-30	132
BVEC01609_scaffold65_10515nt_2000-964-77	IS1G_IS1_unknown	97.403	77	2	0	2965	3041	768	692	3.97e-30	132
BVEC01609_scaffold65_10515nt_2000-964-77	IS1F_IS1_unknown	97.403	77	2	0	2965	3041	768	692	3.97e-30	132
BVEC01609_scaffold65_10515nt_2000-964-77	IS1B_IS1_unknown	97.403	77	2	0	2965	3041	768	692	3.97e-30	132
BVEC01609_scaffold65_10515nt_2000-964-77	IS1SD_IS1_unknown	97.333	75	2	0	2967	3041	766	692	5.13e-29	128
BVEC03285_scaffold66_10553nt_2000-964-77	IS1X4_IS1_unknown	100	77	0	0	2965	3041	768	692	1.83e-33	143	IS1 insertion within ubiG2 (MT); IS1 on contig end
BVEC03285_scaffold66_10553nt_2000-964-77	ISSen9_IS1_unknown	98.701	77	1	0	2965	3041	768	692	8.53e-32	137
BVEC03285_scaffold66_10553nt_2000-964-77	IS1X3_IS1_unknown	98.701	77	1	0	2965	3041	769	693	8.53e-32	137
BVEC03285_scaffold66_10553nt_2000-964-77	IS1X2_IS1_unknown	98.701	77	1	0	2965	3041	768	692	8.53e-32	137
BVEC03285_scaffold66_10553nt_2000-964-77	IS1X1_IS1_unknown	98.701	77	1	0	2965	3041	768	692	8.53e-32	137
BVEC03285_scaffold66_10553nt_2000-964-77	IS1S_IS1_unknown	98.701	77	1	0	2965	3041	768	692	8.53e-32	137
BVEC03285_scaffold66_10553nt_2000-964-77	IS1R_IS1_unknown	98.701	77	1	0	2965	3041	768	692	8.53e-32	137
BVEC03285_scaffold66_10553nt_2000-964-77	IS1D_IS1_unknown	98.701	77	1	0	2965	3041	768	692	8.53e-32	137
BVEC03285_scaffold66_10553nt_2000-964-77	IS1A_IS1_unknown	98.701	77	1	0	2965	3041	768	692	8.53e-32	137
BVEC03285_scaffold66_10553nt_2000-964-77	ISKpn14_IS1_unknown	97.403	77	2	0	2965	3041	768	692	3.97e-30	132
BVEC03285_scaffold66_10553nt_2000-964-77	IS1G_IS1_unknown	97.403	77	2	0	2965	3041	768	692	3.97e-30	132
BVEC03285_scaffold66_10553nt_2000-964-77	IS1F_IS1_unknown	97.403	77	2	0	2965	3041	768	692	3.97e-30	132
BVEC03285_scaffold66_10553nt_2000-964-77	IS1B_IS1_unknown	97.403	77	2	0	2965	3041	768	692	3.97e-30	132
BVEC03285_scaffold66_10553nt_2000-964-77	IS1SD_IS1_unknown	97.333	75	2	0	2967	3041	766	692	5.13e-29	128
BVEC03406_scaffold50_6639nt_2000-1178-137	IS1S_IS1_unknown	99.27	137	1	0	3179	3315	768	632	4.12e-65	248	IS1 insertion directly flanks ubiG2 (MT); IS1 on contig end
BVEC03406_scaffold50_6639nt_2000-1178-137	IS1R_IS1_unknown	99.27	137	1	0	3179	3315	768	632	4.12e-65	248	IS1 insertion directly flanks ubiG2 (MT); IS1 on contig end
BVEC03406_scaffold50_6639nt_2000-1178-137	IS1D_IS1_unknown	99.27	137	1	0	3179	3315	768	632	4.12e-65	248	IS1 insertion directly flanks ubiG2 (MT); IS1 on contig end
BVEC03406_scaffold50_6639nt_2000-1178-137	IS1A_IS1_unknown	99.27	137	1	0	3179	3315	768	632	4.12e-65	248	IS1 insertion directly flanks ubiG2 (MT); IS1 on contig end
BVEC03406_scaffold50_6639nt_2000-1178-137	IS1G_IS1_unknown	98.54	137	2	0	3179	3315	768	632	1.92e-63	243
BVEC03406_scaffold50_6639nt_2000-1178-137	IS1B_IS1_unknown	98.54	137	2	0	3179	3315	768	632	1.92e-63	243
BVEC03406_scaffold50_6639nt_2000-1178-137	IS1SD_IS1_unknown	98.519	135	2	0	3181	3315	766	632	2.48e-62	239
BVEC03406_scaffold50_6639nt_2000-1178-137	IS1X4_IS1_unknown	94.161	137	8	0	3179	3315	768	632	1.94e-53	209
BVEC03406_scaffold50_6639nt_2000-1178-137	IS1X2_IS1_unknown	94.161	137	8	0	3179	3315	768	632	1.94e-53	209
BVEC03406_scaffold50_6639nt_2000-1178-137	ISSen9_IS1_unknown	93.431	137	9	0	3179	3315	768	632	9.04e-52	204
BVEC03406_scaffold50_6639nt_2000-1178-137	IS1X3_IS1_unknown	93.431	137	9	0	3179	3315	769	633	9.04e-52	204
BVEC03406_scaffold50_6639nt_2000-1178-137	IS1X1_IS1_unknown	93.431	137	9	0	3179	3315	768	632	9.04e-52	204
BVEC03406_scaffold50_6639nt_2000-1178-137	ISKpn14_IS1_unknown	92.593	135	10	0	3179	3313	768	634	5.44e-49	195
BVEC03406_scaffold50_6639nt_2000-1178-137	IS1F_IS1_unknown	91.971	137	11	0	3179	3315	768	632	1.96e-48	193
BVEC03726_scaffold58_12765nt_2000-1191-2000	IS1S_IS1_unknown	100	54	0	0	1	54	715	768	1.92e-20	100	IS1 insertion >1500 nt upstream of ubiG2 (MT)
BVEC03726_scaffold58_12765nt_2000-1191-2000	IS1R_IS1_unknown	100	54	0	0	1	54	715	768	1.92e-20	100	IS1 insertion >1500 nt upstream of ubiG2 (MT)
BVEC03726_scaffold58_12765nt_2000-1191-2000	IS1D_IS1_unknown	100	54	0	0	1	54	715	768	1.92e-20	100	IS1 insertion >1500 nt upstream of ubiG2 (MT)
BVEC03726_scaffold58_12765nt_2000-1191-2000	IS1B_IS1_unknown	100	54	0	0	1	54	715	768	1.92e-20	100	IS1 insertion >1500 nt upstream of ubiG2 (MT)
BVEC03726_scaffold58_12765nt_2000-1191-2000	IS1A_IS1_unknown	100	54	0	0	1	54	715	768	1.92e-20	100	IS1 insertion >1500 nt upstream of ubiG2 (MT)
BVEC03726_scaffold58_12765nt_2000-1191-2000	IS1X4_IS1_unknown	98.148	54	1	0	1	54	715	768	8.92e-19	95.3
BVEC03726_scaffold58_12765nt_2000-1191-2000	IS1X3_IS1_unknown	98.148	54	1	0	1	54	716	769	8.92e-19	95.3
BVEC03726_scaffold58_12765nt_2000-1191-2000	IS1X2_IS1_unknown	98.148	54	1	0	1	54	715	768	8.92e-19	95.3
BVEC03726_scaffold58_12765nt_2000-1191-2000	IS1X1_IS1_unknown	98.148	54	1	0	1	54	715	768	8.92e-19	95.3
BVEC03726_scaffold58_12765nt_2000-1191-2000	IS1G_IS1_unknown	98.148	54	1	0	1	54	715	768	8.92e-19	95.3
BVEC03726_scaffold58_12765nt_2000-1191-2000	IS1F_IS1_unknown	98.148	54	1	0	1	54	715	768	8.92e-19	95.3
BVEC03726_scaffold58_12765nt_2000-1191-2000	IS1SD_IS1_unknown	98.077	52	1	0	1	52	715	766	1.15e-17	91.6
BVEC03870_scaffold64_10526nt_110-964-2000	IS1X2_IS1_unknown	99.091	110	1	0	1	110	659	768	3.9e-50	198	IS1 insertion within ubiG2 (MT); IS1 on contig end
BVEC03870_scaffold64_10526nt_110-964-2000	IS1X1_IS1_unknown	99.091	110	1	0	1	110	659	768	3.9e-50	198	IS1 insertion within ubiG2 (MT); IS1 on contig end
BVEC03870_scaffold64_10526nt_110-964-2000	IS1X4_IS1_unknown	98.182	110	2	0	1	110	659	768	1.81e-48	193
BVEC03870_scaffold64_10526nt_110-964-2000	ISSen9_IS1_unknown	97.273	110	3	0	1	110	659	768	8.44e-47	187
BVEC03870_scaffold64_10526nt_110-964-2000	IS1X3_IS1_unknown	97.273	110	3	0	1	110	660	769	8.44e-47	187
BVEC03870_scaffold64_10526nt_110-964-2000	IS1S_IS1_unknown	97.273	110	3	0	1	110	659	768	8.44e-47	187
BVEC03870_scaffold64_10526nt_110-964-2000	IS1R_IS1_unknown	97.273	110	3	0	1	110	659	768	8.44e-47	187
BVEC03870_scaffold64_10526nt_110-964-2000	IS1F_IS1_unknown	97.273	110	3	0	1	110	659	768	8.44e-47	187
BVEC03870_scaffold64_10526nt_110-964-2000	IS1D_IS1_unknown	97.273	110	3	0	1	110	659	768	8.44e-47	187
BVEC03870_scaffold64_10526nt_110-964-2000	IS1A_IS1_unknown	97.273	110	3	0	1	110	659	768	8.44e-47	187
BVEC03870_scaffold64_10526nt_110-964-2000	IS1G_IS1_unknown	96.364	110	4	0	1	110	659	768	3.93e-45	182
BVEC03870_scaffold64_10526nt_110-964-2000	IS1B_IS1_unknown	96.364	110	4	0	1	110	659	768	3.93e-45	182
BVEC03870_scaffold64_10526nt_110-964-2000	IS1SD_IS1_unknown	96.296	108	4	0	1	108	659	766	5.08e-44	178
BVEC03870_scaffold64_10526nt_110-964-2000	ISKpn14_IS1_unknown	95.455	110	5	0	1	110	659	768	1.83e-43	176
BVEC03888_scaffold62_4673nt_2000-1191-1181	IS1X2_IS1_unknown	100	55	0	0	4318	4372	1	55	4.48e-21	102	IS1 insertion >1000 nt downstream of ubiG2 (MT); IS1 on contig end
BVEC03888_scaffold62_4673nt_2000-1191-1181	IS1SD_IS1_unknown	100	55	0	0	4318	4372	1	55	4.48e-21	102	IS1 insertion >1000 nt downstream of ubiG2 (MT); IS1 on contig end
BVEC03888_scaffold62_4673nt_2000-1191-1181	IS1S_IS1_unknown	100	55	0	0	4318	4372	1	55	4.48e-21	102	IS1 insertion >1000 nt downstream of ubiG2 (MT); IS1 on contig end
BVEC03888_scaffold62_4673nt_2000-1191-1181	IS1R_IS1_unknown	100	55	0	0	4318	4372	1	55	4.48e-21	102	IS1 insertion >1000 nt downstream of ubiG2 (MT); IS1 on contig end
BVEC03888_scaffold62_4673nt_2000-1191-1181	IS1G_IS1_unknown	100	55	0	0	4318	4372	1	55	4.48e-21	102	IS1 insertion >1000 nt downstream of ubiG2 (MT); IS1 on contig end
BVEC03888_scaffold62_4673nt_2000-1191-1181	IS1B_IS1_unknown	100	55	0	0	4318	4372	1	55	4.48e-21	102	IS1 insertion >1000 nt downstream of ubiG2 (MT); IS1 on contig end
BVEC03888_scaffold62_4673nt_2000-1191-1181	IS1A_IS1_unknown	100	55	0	0	4318	4372	1	55	4.48e-21	102	IS1 insertion >1000 nt downstream of ubiG2 (MT); IS1 on contig end
BVEC03888_scaffold62_4673nt_2000-1191-1181	IS1D_IS1_unknown	98.182	55	1	0	4318	4372	1	55	2.09e-19	97.1
BVEC03888_scaffold62_4673nt_2000-1191-1181	ISSen9_IS1_unknown	96.364	55	2	0	4318	4372	1	55	9.7e-18	91.6
BVEC03888_scaffold62_4673nt_2000-1191-1181	IS1X4_IS1_unknown	96.364	55	2	0	4318	4372	1	55	9.7e-18	91.6
BVEC03888_scaffold62_4673nt_2000-1191-1181	IS1F_IS1_unknown	94.231	52	3	0	4318	4369	1	52	2.1e-14	80.5
BVEC03888_scaffold62_4673nt_2000-1191-1181	IS1X1_IS1_unknown	92.308	52	4	0	4318	4369	1	52	9.77e-13	75
BVEC04800_scaffold61_6600nt_2000-1178-76	IS1S_IS1_unknown	100	76	0	0	3179	3254	768	693	7.06e-33	141	IS1 insertion directly flanks ubiG2; IS1 on contig end
BVEC04800_scaffold61_6600nt_2000-1178-76	IS1R_IS1_unknown	100	76	0	0	3179	3254	768	693	7.06e-33	141	IS1 insertion directly flanks ubiG2; IS1 on contig end
BVEC04800_scaffold61_6600nt_2000-1178-76	IS1D_IS1_unknown	100	76	0	0	3179	3254	768	693	7.06e-33	141	IS1 insertion directly flanks ubiG2; IS1 on contig end
BVEC04800_scaffold61_6600nt_2000-1178-76	IS1A_IS1_unknown	100	76	0	0	3179	3254	768	693	7.06e-33	141	IS1 insertion directly flanks ubiG2; IS1 on contig end
BVEC04800_scaffold61_6600nt_2000-1178-76	IS1X4_IS1_unknown	98.684	76	1	0	3179	3254	768	693	3.28e-31	135
BVEC04800_scaffold61_6600nt_2000-1178-76	IS1G_IS1_unknown	98.684	76	1	0	3179	3254	768	693	3.28e-31	135
BVEC04800_scaffold61_6600nt_2000-1178-76	IS1B_IS1_unknown	98.684	76	1	0	3179	3254	768	693	3.28e-31	135
BVEC04800_scaffold61_6600nt_2000-1178-76	IS1SD_IS1_unknown	98.649	74	1	0	3181	3254	766	693	4.25e-30	132
BVEC04800_scaffold61_6600nt_2000-1178-76	ISSen9_IS1_unknown	97.368	76	2	0	3179	3254	768	693	1.53e-29	130
BVEC04800_scaffold61_6600nt_2000-1178-76	IS1X3_IS1_unknown	97.368	76	2	0	3179	3254	769	694	1.53e-29	130
BVEC04800_scaffold61_6600nt_2000-1178-76	IS1X2_IS1_unknown	97.368	76	2	0	3179	3254	768	693	1.53e-29	130
BVEC04800_scaffold61_6600nt_2000-1178-76	IS1X1_IS1_unknown	97.368	76	2	0	3179	3254	768	693	1.53e-29	130
BVEC04800_scaffold61_6600nt_2000-1178-76	ISKpn14_IS1_unknown	96.053	76	3	0	3179	3254	768	693	7.11e-28	124
BVEC04800_scaffold61_6600nt_2000-1178-76	IS1F_IS1_unknown	96.053	76	3	0	3179	3254	768	693	7.11e-28	124
BVEC07169_scaffold69_10054nt_250-387-2000	IS1R_IS1_unknown	100	251	0	0	1	251	251	1	2.99e-130	464	IS1 insertion within ubiG2 (MT); IS1 on contig end
BVEC07169_scaffold69_10054nt_250-387-2000	IS1G_IS1_unknown	100	251	0	0	1	251	251	1	2.99e-130	464	IS1 insertion within ubiG2 (MT); IS1 on contig end
BVEC07169_scaffold69_10054nt_250-387-2000	IS1A_IS1_unknown	100	251	0	0	1	251	251	1	2.99e-130	464	IS1 insertion within ubiG2 (MT); IS1 on contig end
BVEC07169_scaffold69_10054nt_250-387-2000	IS1SD_IS1_unknown	99.602	251	1	0	1	251	251	1	1.39e-128	459
BVEC07169_scaffold69_10054nt_250-387-2000	IS1S_IS1_unknown	99.602	251	1	0	1	251	251	1	1.39e-128	459
BVEC07169_scaffold69_10054nt_250-387-2000	IS1B_IS1_unknown	99.602	251	1	0	1	251	251	1	1.39e-128	459
BVEC07169_scaffold69_10054nt_250-387-2000	IS1X2_IS1_unknown	99.203	251	2	0	1	251	251	1	6.46e-127	453
BVEC07169_scaffold69_10054nt_250-387-2000	IS1D_IS1_unknown	99.203	251	2	0	1	251	251	1	6.46e-127	453
BVEC07169_scaffold69_10054nt_250-387-2000	ISSen9_IS1_unknown	98.805	251	3	0	1	251	251	1	3.01e-125	448
BVEC07169_scaffold69_10054nt_250-387-2000	IS1X4_IS1_unknown	94.024	251	15	0	1	251	251	1	3.09e-105	381
BVEC07169_scaffold69_10054nt_250-387-2000	IS1X3_IS1_unknown	92.713	247	18	0	1	247	252	6	5.21e-98	357
BVEC07169_scaffold69_10054nt_250-387-2000	IS1F_IS1_unknown	90.837	251	23	0	1	251	251	1	6.79e-92	337
BVEC07169_scaffold69_10054nt_250-387-2000	IS1X1_IS1_unknown	90.04	251	25	0	1	251	251	1	1.47e-88	326
BVEC07169_scaffold69_10054nt_250-387-2000	ISKpn14_IS1_unknown	88.259	247	27	2	6	251	246	1	4.15e-79	294
BVEC07632_scaffold54_10595nt_214-964-2000	IS1X2_IS1_unknown	98.598	214	3	0	1	214	555	768	1.34e-104	379	IS1 insertion within ubiG2 (MT); IS1 on contig end
BVEC07632_scaffold54_10595nt_214-964-2000	IS1X1_IS1_unknown	98.131	214	4	0	1	214	555	768	6.24e-103	374
BVEC07632_scaffold54_10595nt_214-964-2000	IS1F_IS1_unknown	97.196	214	6	0	1	214	555	768	1.35e-99	363
BVEC07632_scaffold54_10595nt_214-964-2000	ISSen9_IS1_unknown	96.262	214	8	0	1	214	555	768	2.92e-96	351
BVEC07632_scaffold54_10595nt_214-964-2000	IS1X4_IS1_unknown	95.327	214	10	0	1	214	555	768	6.33e-93	340
BVEC07632_scaffold54_10595nt_214-964-2000	IS1S_IS1_unknown	94.86	214	11	0	1	214	555	768	2.95e-91	335
BVEC07632_scaffold54_10595nt_214-964-2000	IS1R_IS1_unknown	94.86	214	11	0	1	214	555	768	2.95e-91	335
BVEC07632_scaffold54_10595nt_214-964-2000	IS1A_IS1_unknown	94.86	214	11	0	1	214	555	768	2.95e-91	335
BVEC07632_scaffold54_10595nt_214-964-2000	IS1G_IS1_unknown	94.393	214	12	0	1	214	555	768	1.37e-89	329
BVEC07632_scaffold54_10595nt_214-964-2000	IS1D_IS1_unknown	94.393	214	12	0	1	214	555	768	1.37e-89	329
BVEC07632_scaffold54_10595nt_214-964-2000	IS1B_IS1_unknown	94.393	214	12	0	1	214	555	768	1.37e-89	329
BVEC07632_scaffold54_10595nt_214-964-2000	IS1SD_IS1_unknown	93.868	212	13	0	1	212	555	766	8.25e-87	320
BVEC07632_scaffold54_10595nt_214-964-2000	IS1X3_IS1_unknown	92.991	214	15	0	1	214	556	769	1.38e-84	313
BVEC07632_scaffold54_10595nt_214-964-2000	ISKpn14_IS1_unknown	92.523	214	16	0	1	214	555	768	6.42e-83	307
BVEC07732_scaffold111_10562nt_181-964-2000	IS1S_IS1_unknown	98.343	181	3	0	1	181	588	768	2.94e-86	318	IS1 insertion within ubiG2 (MT); IS1 on contig end
BVEC07732_scaffold111_10562nt_181-964-2000	IS1R_IS1_unknown	98.343	181	3	0	1	181	588	768	2.94e-86	318	IS1 insertion within ubiG2 (MT); IS1 on contig end
BVEC07732_scaffold111_10562nt_181-964-2000	IS1A_IS1_unknown	98.343	181	3	0	1	181	588	768	2.94e-86	318	IS1 insertion within ubiG2 (MT); IS1 on contig end
BVEC07732_scaffold111_10562nt_181-964-2000	IS1G_IS1_unknown	97.79	181	4	0	1	181	588	768	1.37e-84	313
BVEC07732_scaffold111_10562nt_181-964-2000	IS1D_IS1_unknown	97.79	181	4	0	1	181	588	768	1.37e-84	313
BVEC07732_scaffold111_10562nt_181-964-2000	IS1B_IS1_unknown	97.79	181	4	0	1	181	588	768	1.37e-84	313
BVEC07732_scaffold111_10562nt_181-964-2000	IS1SD_IS1_unknown	97.207	179	5	0	1	179	588	766	8.22e-82	303
BVEC07732_scaffold111_10562nt_181-964-2000	IS1X3_IS1_unknown	96.667	180	6	0	2	181	590	769	1.06e-80	300
BVEC07732_scaffold111_10562nt_181-964-2000	IS1X4_IS1_unknown	96.133	181	7	0	1	181	588	768	1.38e-79	296
BVEC07732_scaffold111_10562nt_181-964-2000	IS1X2_IS1_unknown	96.133	181	7	0	1	181	588	768	1.38e-79	296
BVEC07732_scaffold111_10562nt_181-964-2000	ISSen9_IS1_unknown	94.475	181	10	0	1	181	588	768	1.39e-74	279
BVEC07732_scaffold111_10562nt_181-964-2000	IS1X1_IS1_unknown	93.923	181	11	0	1	181	588	768	6.44e-73	274
BVEC07732_scaffold111_10562nt_181-964-2000	IS1F_IS1_unknown	92.818	181	13	0	1	181	588	768	1.39e-69	263
BVEC07732_scaffold111_10562nt_181-964-2000	ISKpn14_IS1_unknown	92.778	180	13	0	2	181	589	768	5.02e-69	261
BVEC07844_scaffold92_10582nt_132-964-2000	IS1X2_IS1_unknown	99.242	132	1	0	1	132	637	768	2.31e-62	239	IS1 insertion within ubiG2 (MT); IS1 on contig end
BVEC07844_scaffold92_10582nt_132-964-2000	IS1X1_IS1_unknown	99.242	132	1	0	1	132	637	768	2.31e-62	239	IS1 insertion within ubiG2 (MT); IS1 on contig end
BVEC07844_scaffold92_10582nt_132-964-2000	IS1F_IS1_unknown	97.727	132	3	0	1	132	637	768	5.01e-59	228
BVEC07844_scaffold92_10582nt_132-964-2000	ISSen9_IS1_unknown	96.97	132	4	0	1	132	637	768	2.33e-57	222
BVEC07844_scaffold92_10582nt_132-964-2000	IS1X4_IS1_unknown	96.212	132	5	0	1	132	637	768	1.08e-55	217
BVEC07844_scaffold92_10582nt_132-964-2000	IS1X3_IS1_unknown	96.154	130	5	0	3	132	640	769	1.4e-54	213
BVEC07844_scaffold92_10582nt_132-964-2000	ISKpn14_IS1_unknown	95.455	132	6	0	1	132	637	768	5.04e-54	211
BVEC07844_scaffold92_10582nt_132-964-2000	IS1S_IS1_unknown	95.455	132	6	0	1	132	637	768	5.04e-54	211
BVEC07844_scaffold92_10582nt_132-964-2000	IS1R_IS1_unknown	95.455	132	6	0	1	132	637	768	5.04e-54	211
BVEC07844_scaffold92_10582nt_132-964-2000	IS1D_IS1_unknown	95.455	132	6	0	1	132	637	768	5.04e-54	211
BVEC07844_scaffold92_10582nt_132-964-2000	IS1A_IS1_unknown	95.455	132	6	0	1	132	637	768	5.04e-54	211
BVEC07844_scaffold92_10582nt_132-964-2000	IS1G_IS1_unknown	94.697	132	7	0	1	132	637	768	2.35e-52	206
BVEC07844_scaffold92_10582nt_132-964-2000	IS1B_IS1_unknown	94.697	132	7	0	1	132	637	768	2.35e-52	206
BVEC07844_scaffold92_10582nt_132-964-2000	IS1SD_IS1_unknown	94.615	130	7	0	1	130	637	766	3.04e-51	202
BVEC07851_scaffold88_7871nt_1392-1191-2000	IS1X2_IS1_unknown	98.63	73	1	0	1	73	73	1	2.16e-29	130	IS1 insertion >1000 nt upstream of ubiG2 (MT); IS1 on contig end
BVEC07851_scaffold88_7871nt_1392-1191-2000	IS1SD_IS1_unknown	98.63	73	1	0	1	73	73	1	2.16e-29	130	IS1 insertion >1000 nt upstream of ubiG2 (MT); IS1 on contig end
BVEC07851_scaffold88_7871nt_1392-1191-2000	IS1S_IS1_unknown	98.63	73	1	0	1	73	73	1	2.16e-29	130	IS1 insertion >1000 nt upstream of ubiG2 (MT); IS1 on contig end
BVEC07851_scaffold88_7871nt_1392-1191-2000	IS1R_IS1_unknown	98.63	73	1	0	1	73	73	1	2.16e-29	130	IS1 insertion >1000 nt upstream of ubiG2 (MT); IS1 on contig end
BVEC07851_scaffold88_7871nt_1392-1191-2000	IS1G_IS1_unknown	98.63	73	1	0	1	73	73	1	2.16e-29	130	IS1 insertion >1000 nt upstream of ubiG2 (MT); IS1 on contig end
BVEC07851_scaffold88_7871nt_1392-1191-2000	IS1B_IS1_unknown	98.63	73	1	0	1	73	73	1	2.16e-29	130	IS1 insertion >1000 nt upstream of ubiG2 (MT); IS1 on contig end
BVEC07851_scaffold88_7871nt_1392-1191-2000	IS1A_IS1_unknown	98.63	73	1	0	1	73	73	1	2.16e-29	130	IS1 insertion >1000 nt upstream of ubiG2 (MT); IS1 on contig end
BVEC07851_scaffold88_7871nt_1392-1191-2000	ISSen9_IS1_unknown	97.26	73	2	0	1	73	73	1	1e-27	124
BVEC07851_scaffold88_7871nt_1392-1191-2000	IS1D_IS1_unknown	97.26	73	2	0	1	73	73	1	1e-27	124
BVEC07851_scaffold88_7871nt_1392-1191-2000	IS1X4_IS1_unknown	95.89	73	3	0	1	73	73	1	4.67e-26	119
BVEC07851_scaffold88_7871nt_1392-1191-2000	IS1F_IS1_unknown	86.301	73	10	0	1	73	73	1	2.2e-14	80.5
BVEC08307_scaffold56_10530nt_2000-964-150	IS1G_IS1_unknown	89	100	11	0	3015	3114	330	231	6.8e-28	124	IS1 insertion ~50 nt downstream of ubiG2 (MT); IS1 on contig end
BVEC08307_scaffold56_10530nt_2000-964-150	IS1A_IS1_unknown	89	100	11	0	3015	3114	330	231	6.8e-28	124	IS1 insertion ~50 nt downstream of ubiG2 (MT); IS1 on contig end
BVEC08307_scaffold56_10530nt_2000-964-150	IS1G_IS1_unknown	96.078	51	2	0	2965	3015	768	718	1.15e-15	84.2	IS1 insertion within ubiG2 (MT); IS1 on contig end
BVEC08307_scaffold56_10530nt_2000-964-150	IS1A_IS1_unknown	98.039	51	1	0	2965	3015	768	718	2.48e-17	89.8	IS1 insertion within ubiG2 (MT); IS1 on contig end
BVEC08307_scaffold56_10530nt_2000-964-150	IS1X3_IS1_unknown	87	100	13	0	3015	3114	331	232	1.47e-24	113
BVEC08307_scaffold56_10530nt_2000-964-150	IS1X3_IS1_unknown	100	51	0	0	2965	3015	769	719	5.33e-19	95.3
BVEC08307_scaffold56_10530nt_2000-964-150	IS1S_IS1_unknown	87	100	13	0	3015	3114	330	231	1.47e-24	113
BVEC08307_scaffold56_10530nt_2000-964-150	IS1S_IS1_unknown	98.039	51	1	0	2965	3015	768	718	2.48e-17	89.8
BVEC08307_scaffold56_10530nt_2000-964-150	IS1D_IS1_unknown	87	100	13	0	3015	3114	330	231	1.47e-24	113
BVEC08307_scaffold56_10530nt_2000-964-150	IS1D_IS1_unknown	98.039	51	1	0	2965	3015	768	718	2.48e-17	89.8
BVEC08307_scaffold56_10530nt_2000-964-150	ISSen9_IS1_unknown	86	100	14	0	3015	3114	330	231	6.85e-23	108
BVEC08307_scaffold56_10530nt_2000-964-150	ISSen9_IS1_unknown	98.039	51	1	0	2965	3015	768	718	2.48e-17	89.8
BVEC08307_scaffold56_10530nt_2000-964-150	IS1SD_IS1_unknown	86	100	14	0	3015	3114	330	231	6.85e-23	108
BVEC08307_scaffold56_10530nt_2000-964-150	IS1SD_IS1_unknown	95.918	49	2	0	2967	3015	766	718	1.49e-14	80.5
BVEC08307_scaffold56_10530nt_2000-964-150	IS1R_IS1_unknown	86	100	14	0	3015	3114	330	231	6.85e-23	108
BVEC08307_scaffold56_10530nt_2000-964-150	IS1R_IS1_unknown	98.039	51	1	0	2965	3015	768	718	2.48e-17	89.8
BVEC08307_scaffold56_10530nt_2000-964-150	IS1B_IS1_unknown	86	100	14	0	3015	3114	330	231	6.85e-23	108
BVEC08307_scaffold56_10530nt_2000-964-150	IS1B_IS1_unknown	98.039	51	1	0	2965	3015	768	718	2.48e-17	89.8
BVEC08307_scaffold56_10530nt_2000-964-150	IS1X4_IS1_unknown	100	51	0	0	2965	3015	768	718	5.33e-19	95.3
BVEC08307_scaffold56_10530nt_2000-964-150	IS1X2_IS1_unknown	98.182	55	0	1	2965	3018	768	714	5.33e-19	95.3
BVEC08307_scaffold56_10530nt_2000-964-150	IS1X1_IS1_unknown	98.182	55	0	1	2965	3018	768	714	5.33e-19	95.3
BVEC08307_scaffold56_10530nt_2000-964-150	IS1F_IS1_unknown	98.182	55	0	1	2965	3018	768	714	5.33e-19	95.3
BVEC08813_scaffold49_9842nt_2000-256-76	IS1X2_IS1_unknown	100	76	0	0	2257	2332	1	76	5.05e-33	141	IS1 insertion within ubiG2 (MT); IS1 on contig end
BVEC08813_scaffold49_9842nt_2000-256-76	IS1SD_IS1_unknown	100	76	0	0	2257	2332	1	76	5.05e-33	141	IS1 insertion within ubiG2 (MT); IS1 on contig end
BVEC08813_scaffold49_9842nt_2000-256-76	IS1S_IS1_unknown	100	76	0	0	2257	2332	1	76	5.05e-33	141	IS1 insertion within ubiG2 (MT); IS1 on contig end
BVEC08813_scaffold49_9842nt_2000-256-76	IS1R_IS1_unknown	100	76	0	0	2257	2332	1	76	5.05e-33	141	IS1 insertion within ubiG2 (MT); IS1 on contig end
BVEC08813_scaffold49_9842nt_2000-256-76	IS1G_IS1_unknown	100	76	0	0	2257	2332	1	76	5.05e-33	141	IS1 insertion within ubiG2 (MT); IS1 on contig end
BVEC08813_scaffold49_9842nt_2000-256-76	IS1B_IS1_unknown	100	76	0	0	2257	2332	1	76	5.05e-33	141	IS1 insertion within ubiG2 (MT); IS1 on contig end
BVEC08813_scaffold49_9842nt_2000-256-76	IS1A_IS1_unknown	100	76	0	0	2257	2332	1	76	5.05e-33	141	IS1 insertion within ubiG2 (MT); IS1 on contig end
BVEC08813_scaffold49_9842nt_2000-256-76	IS1D_IS1_unknown	98.684	76	1	0	2257	2332	1	76	2.35e-31	135
BVEC08813_scaffold49_9842nt_2000-256-76	ISSen9_IS1_unknown	97.368	76	2	0	2257	2332	1	76	1.09e-29	130
BVEC08813_scaffold49_9842nt_2000-256-76	IS1X4_IS1_unknown	96.053	76	3	0	2257	2332	1	76	5.08e-28	124
BVEC08813_scaffold49_9842nt_2000-256-76	IS1F_IS1_unknown	88	75	9	0	2257	2331	1	75	1.85e-17	89.8
BVEC08813_scaffold49_9842nt_2000-256-76	IS1X1_IS1_unknown	86.667	75	10	0	2257	2331	1	75	8.63e-16	84.2
BVEC08813_scaffold63_3343nt_76-944-2000	IS1S_IS1_unknown	100	76	0	0	1	76	693	768	6.55e-33	141	IS1 insertion within ubiG2 (MT); IS1 on contig end
BVEC08813_scaffold63_3343nt_76-944-2000	IS1R_IS1_unknown	100	76	0	0	1	76	693	768	6.55e-33	141	IS1 insertion within ubiG2 (MT); IS1 on contig end
BVEC08813_scaffold63_3343nt_76-944-2000	IS1D_IS1_unknown	100	76	0	0	1	76	693	768	6.55e-33	141	IS1 insertion within ubiG2 (MT); IS1 on contig end
BVEC08813_scaffold63_3343nt_76-944-2000	IS1A_IS1_unknown	100	76	0	0	1	76	693	768	6.55e-33	141	IS1 insertion within ubiG2 (MT); IS1 on contig end
BVEC08813_scaffold63_3343nt_76-944-2000	IS1X4_IS1_unknown	98.684	76	1	0	1	76	693	768	3.05e-31	135
BVEC08813_scaffold63_3343nt_76-944-2000	IS1G_IS1_unknown	98.684	76	1	0	1	76	693	768	3.05e-31	135
BVEC08813_scaffold63_3343nt_76-944-2000	IS1B_IS1_unknown	98.684	76	1	0	1	76	693	768	3.05e-31	135
BVEC08813_scaffold63_3343nt_76-944-2000	IS1SD_IS1_unknown	98.649	74	1	0	1	74	693	766	3.94e-30	132
BVEC08813_scaffold63_3343nt_76-944-2000	ISSen9_IS1_unknown	97.368	76	2	0	1	76	693	768	1.42e-29	130
BVEC08813_scaffold63_3343nt_76-944-2000	IS1X3_IS1_unknown	97.368	76	2	0	1	76	694	769	1.42e-29	130
BVEC08813_scaffold63_3343nt_76-944-2000	IS1X2_IS1_unknown	97.368	76	2	0	1	76	693	768	1.42e-29	130
BVEC08813_scaffold63_3343nt_76-944-2000	IS1X1_IS1_unknown	97.368	76	2	0	1	76	693	768	1.42e-29	130
BVEC08813_scaffold63_3343nt_76-944-2000	ISKpn14_IS1_unknown	96.053	76	3	0	1	76	693	768	6.59e-28	124
BVEC08813_scaffold63_3343nt_76-944-2000	IS1F_IS1_unknown	96.053	76	3	0	1	76	693	768	6.59e-28	124
BVEC08847_scaffold59_10016nt_2000-466-76	IS3_IS3_IS3	100	76	0	0	2467	2542	1258	1183	5.51e-33	141	IS3 insertion within ubiG2 (MT); IS3 on contig end
BVEC08847_scaffold59_10016nt_2000-466-76	ISEc17_IS3_IS3	98.684	76	1	0	2467	2542	1258	1183	2.56e-31	135
BVEC08847_scaffold59_10016nt_2000-466-76	IS3H_IS3_IS3	98.684	76	1	0	2467	2542	1261	1186	2.56e-31	135
BVEC08847_scaffold80_3126nt_2000-729-74	IS3H_IS3_IS3	100	75	0	0	2729	2803	1	75	2.18e-32	139	IS3 insertion within ubiG2 (MT); IS3 on contig end
BVEC08847_scaffold80_3126nt_2000-729-74	IS3_IS3_IS3	100	75	0	0	2729	2803	1	75	2.18e-32	139	IS3 insertion within ubiG2 (MT); IS3 on contig end
BVEC08847_scaffold80_3126nt_2000-729-74	IS3F_IS3_IS3	100	74	0	0	2729	2802	1	74	7.85e-32	137
BVEC08847_scaffold80_3126nt_2000-729-74	ISEc17_IS3_IS3	98.667	75	1	0	2729	2803	1	75	1.02e-30	134
BVEC08847_scaffold80_3126nt_2000-729-74	ISSty2_IS3_IS3	96	75	2	1	2729	2802	1	75	7.91e-27	121
BVEC08996_scaffold80_6357nt_132-937-2000	IS1S_IS1_unknown	99.242	132	1	0	1	132	637	768	2.29e-62	239	IS1 insertion within ubiG2 (MT); IS1 on contig end
BVEC08996_scaffold80_6357nt_132-937-2000	IS1R_IS1_unknown	99.242	132	1	0	1	132	637	768	2.29e-62	239	IS1 insertion within ubiG2 (MT); IS1 on contig end
BVEC08996_scaffold80_6357nt_132-937-2000	IS1D_IS1_unknown	99.242	132	1	0	1	132	637	768	2.29e-62	239	IS1 insertion within ubiG2 (MT); IS1 on contig end
BVEC08996_scaffold80_6357nt_132-937-2000	IS1A_IS1_unknown	99.242	132	1	0	1	132	637	768	2.29e-62	239	IS1 insertion within ubiG2 (MT); IS1 on contig end
BVEC08996_scaffold80_6357nt_132-937-2000	IS1G_IS1_unknown	98.485	132	2	0	1	132	637	768	1.07e-60	233
BVEC08996_scaffold80_6357nt_132-937-2000	IS1B_IS1_unknown	98.485	132	2	0	1	132	637	768	1.07e-60	233
BVEC08996_scaffold80_6357nt_132-937-2000	IS1SD_IS1_unknown	98.462	130	2	0	1	130	637	766	1.38e-59	230
BVEC08996_scaffold80_6357nt_132-937-2000	IS1X4_IS1_unknown	93.939	132	8	0	1	132	637	768	1.08e-50	200
BVEC08996_scaffold80_6357nt_132-937-2000	IS1X2_IS1_unknown	93.939	132	8	0	1	132	637	768	1.08e-50	200
BVEC08996_scaffold80_6357nt_132-937-2000	IS1X1_IS1_unknown	93.939	132	8	0	1	132	637	768	1.08e-50	200
BVEC08996_scaffold80_6357nt_132-937-2000	IS1X3_IS1_unknown	93.846	130	8	0	3	132	640	769	1.4e-49	196
BVEC08996_scaffold80_6357nt_132-937-2000	ISSen9_IS1_unknown	93.182	132	9	0	1	132	637	768	5.04e-49	195
BVEC08996_scaffold80_6357nt_132-937-2000	ISKpn14_IS1_unknown	92.424	132	10	0	1	132	637	768	2.34e-47	189
BVEC08996_scaffold80_6357nt_132-937-2000	IS1F_IS1_unknown	92.424	132	10	0	1	132	637	768	2.34e-47	189
BVEC08996_scaffold88_9724nt_2000-263-45	IS1X2_IS1_unknown	100	45	0	0	2264	2308	1	45	8.54e-16	84.2	IS1 insertion within ubiG2 (MT); IS1 on contig end
BVEC08996_scaffold88_9724nt_2000-263-45	IS1SD_IS1_unknown	100	45	0	0	2264	2308	1	45	8.54e-16	84.2	IS1 insertion within ubiG2 (MT); IS1 on contig end
BVEC08996_scaffold88_9724nt_2000-263-45	IS1S_IS1_unknown	100	45	0	0	2264	2308	1	45	8.54e-16	84.2	IS1 insertion within ubiG2 (MT); IS1 on contig end
BVEC08996_scaffold88_9724nt_2000-263-45	IS1R_IS1_unknown	100	45	0	0	2264	2308	1	45	8.54e-16	84.2	IS1 insertion within ubiG2 (MT); IS1 on contig end
BVEC08996_scaffold88_9724nt_2000-263-45	IS1G_IS1_unknown	100	45	0	0	2264	2308	1	45	8.54e-16	84.2	IS1 insertion within ubiG2 (MT); IS1 on contig end
BVEC08996_scaffold88_9724nt_2000-263-45	IS1D_IS1_unknown	100	45	0	0	2264	2308	1	45	8.54e-16	84.2	IS1 insertion within ubiG2 (MT); IS1 on contig end
BVEC08996_scaffold88_9724nt_2000-263-45	IS1B_IS1_unknown	100	45	0	0	2264	2308	1	45	8.54e-16	84.2	IS1 insertion within ubiG2 (MT); IS1 on contig end
BVEC08996_scaffold88_9724nt_2000-263-45	IS1A_IS1_unknown	100	45	0	0	2264	2308	1	45	8.54e-16	84.2	IS1 insertion within ubiG2 (MT); IS1 on contig end
BVEC08996_scaffold88_9724nt_2000-263-45	ISSen9_IS1_unknown	95.556	45	2	0	2264	2308	1	45	1.85e-12	73.1
BVEC08996_scaffold88_9724nt_2000-263-45	IS1X4_IS1_unknown	95.556	45	2	0	2264	2308	1	45	1.85e-12	73.1
BVEC08996_scaffold88_9724nt_2000-263-45	IS1F_IS1_unknown	95.455	44	2	0	2264	2307	1	44	6.65e-12	71.3
BVEC08996_scaffold88_9724nt_2000-263-45	IS1X1_IS1_unknown	93.182	44	3	0	2264	2307	1	44	3.09e-10	65.8
BVEC09206_scaffold37_10543nt_163-964-2000	IS1X2_IS1_unknown	96.951	164	4	1	1	163	605	768	6.41e-73	274	IS1 insertion within ubiG2 (MT); IS1 on contig end
BVEC09206_scaffold37_10543nt_163-964-2000	IS1X3_IS1_unknown	95.732	164	6	1	1	163	606	769	1.39e-69	263
BVEC09206_scaffold37_10543nt_163-964-2000	IS1S_IS1_unknown	95.732	164	6	1	1	163	605	768	1.39e-69	263
BVEC09206_scaffold37_10543nt_163-964-2000	IS1R_IS1_unknown	95.732	164	6	1	1	163	605	768	1.39e-69	263
BVEC09206_scaffold37_10543nt_163-964-2000	IS1D_IS1_unknown	95.732	164	6	1	1	163	605	768	1.39e-69	263
BVEC09206_scaffold37_10543nt_163-964-2000	IS1A_IS1_unknown	95.732	164	6	1	1	163	605	768	1.39e-69	263
BVEC09206_scaffold37_10543nt_163-964-2000	IS1X4_IS1_unknown	95.122	164	7	1	1	163	605	768	6.45e-68	257
BVEC09206_scaffold37_10543nt_163-964-2000	IS1X1_IS1_unknown	95.122	164	7	1	1	163	605	768	6.45e-68	257
BVEC09206_scaffold37_10543nt_163-964-2000	IS1G_IS1_unknown	95.122	164	7	1	1	163	605	768	6.45e-68	257
BVEC09206_scaffold37_10543nt_163-964-2000	IS1B_IS1_unknown	95.122	164	7	1	1	163	605	768	6.45e-68	257
BVEC09206_scaffold37_10543nt_163-964-2000	IS1SD_IS1_unknown	95.062	162	7	1	1	161	605	766	8.35e-67	254
BVEC09206_scaffold37_10543nt_163-964-2000	ISSen9_IS1_unknown	94.512	164	8	1	1	163	605	768	3e-66	252
BVEC09206_scaffold37_10543nt_163-964-2000	IS1F_IS1_unknown	93.902	164	9	1	1	163	605	768	1.4e-64	246
BVEC09206_scaffold37_10543nt_163-964-2000	ISKpn14_IS1_unknown	93.293	164	10	1	1	163	605	768	6.5e-63	241
BVEC09738_scaffold79_6059nt_2000-702-69	ISKpn26_IS5_IS5	100	70	0	0	2702	2771	1	70	1.3e-29	130	IS5 insertion within ubiG2 (MT); IS5 on contig end
BVEC10041_scaffold74_6333nt_2000-903-141	IS1R_IS1_unknown	100	141	0	0	2904	3044	1	141	4.85e-69	261	IS1 insertion within ubiG2 (MT); IS1 on contig end
BVEC10041_scaffold74_6333nt_2000-903-141	IS1G_IS1_unknown	100	141	0	0	2904	3044	1	141	4.85e-69	261	IS1 insertion within ubiG2 (MT); IS1 on contig end
BVEC10041_scaffold74_6333nt_2000-903-141	IS1A_IS1_unknown	100	141	0	0	2904	3044	1	141	4.85e-69	261	IS1 insertion within ubiG2 (MT); IS1 on contig end
BVEC10041_scaffold74_6333nt_2000-903-141	IS1X2_IS1_unknown	99.291	141	1	0	2904	3044	1	141	2.26e-67	255
BVEC10041_scaffold74_6333nt_2000-903-141	IS1SD_IS1_unknown	99.291	141	1	0	2904	3044	1	141	2.26e-67	255
BVEC10041_scaffold74_6333nt_2000-903-141	IS1S_IS1_unknown	99.291	141	1	0	2904	3044	1	141	2.26e-67	255
BVEC10041_scaffold74_6333nt_2000-903-141	IS1B_IS1_unknown	99.291	141	1	0	2904	3044	1	141	2.26e-67	255
BVEC10041_scaffold74_6333nt_2000-903-141	IS1D_IS1_unknown	98.582	141	2	0	2904	3044	1	141	1.05e-65	250
BVEC10041_scaffold74_6333nt_2000-903-141	ISSen9_IS1_unknown	97.872	141	3	0	2904	3044	1	141	4.89e-64	244
BVEC10041_scaffold74_6333nt_2000-903-141	IS1X4_IS1_unknown	94.326	141	8	0	2904	3044	1	141	1.07e-55	217
BVEC10041_scaffold74_6333nt_2000-903-141	IS1F_IS1_unknown	88.652	141	16	0	2904	3044	1	141	2.34e-42	172
BVEC10041_scaffold74_6333nt_2000-903-141	IS1X1_IS1_unknown	85.816	141	20	0	2904	3044	1	141	1.1e-35	150
BVEC10147_scaffold131_10560nt_2000-964-180	IS1S_IS1_unknown	99.444	180	1	0	2965	3144	768	589	4.88e-89	327	IS1 insertion within ubiG2 (MT); IS1 on contig end
BVEC10147_scaffold131_10560nt_2000-964-180	IS1R_IS1_unknown	99.444	180	1	0	2965	3144	768	589	4.88e-89	327	IS1 insertion within ubiG2 (MT); IS1 on contig end
BVEC10147_scaffold131_10560nt_2000-964-180	IS1A_IS1_unknown	99.444	180	1	0	2965	3144	768	589	4.88e-89	327	IS1 insertion within ubiG2 (MT); IS1 on contig end
BVEC10147_scaffold131_10560nt_2000-964-180	IS1G_IS1_unknown	98.889	180	2	0	2965	3144	768	589	2.27e-87	322
BVEC10147_scaffold131_10560nt_2000-964-180	IS1D_IS1_unknown	98.889	180	2	0	2965	3144	768	589	2.27e-87	322
BVEC10147_scaffold131_10560nt_2000-964-180	IS1B_IS1_unknown	98.889	180	2	0	2965	3144	768	589	2.27e-87	322
BVEC10147_scaffold131_10560nt_2000-964-180	IS1SD_IS1_unknown	98.315	178	3	0	2967	3144	766	589	1.37e-84	313
BVEC10147_scaffold131_10560nt_2000-964-180	IS1X3_IS1_unknown	95.556	180	8	0	2965	3144	769	590	2.3e-77	289
BVEC10147_scaffold131_10560nt_2000-964-180	IS1X4_IS1_unknown	95	180	9	0	2965	3144	768	589	1.07e-75	283
BVEC10147_scaffold131_10560nt_2000-964-180	IS1X2_IS1_unknown	95	180	9	0	2965	3144	768	589	1.07e-75	283
BVEC10147_scaffold131_10560nt_2000-964-180	ISSen9_IS1_unknown	93.333	180	12	0	2965	3144	768	589	1.08e-70	267
BVEC10147_scaffold131_10560nt_2000-964-180	IS1X1_IS1_unknown	92.778	180	13	0	2965	3144	768	589	5.02e-69	261
BVEC10147_scaffold131_10560nt_2000-964-180	ISKpn14_IS1_unknown	92.222	180	14	0	2965	3144	768	589	2.33e-67	255
BVEC10147_scaffold131_10560nt_2000-964-180	IS1F_IS1_unknown	91.667	180	15	0	2965	3144	768	589	1.09e-65	250
BVEC10827_scaffold118_6563nt_2000-944-245	IS1R_IS1_unknown	99.592	245	1	0	2945	3189	1	245	3.64e-125	448	IS1 insertion within ubiG2 (MT); IS1 on contig end
BVEC10827_scaffold118_6563nt_2000-944-245	IS1G_IS1_unknown	99.592	245	1	0	2945	3189	1	245	3.64e-125	448	IS1 insertion within ubiG2 (MT); IS1 on contig end
BVEC10827_scaffold118_6563nt_2000-944-245	IS1A_IS1_unknown	99.592	245	1	0	2945	3189	1	245	3.64e-125	448	IS1 insertion within ubiG2 (MT); IS1 on contig end
BVEC10827_scaffold118_6563nt_2000-944-245	IS1X2_IS1_unknown	99.184	245	2	0	2945	3189	1	245	1.69e-123	442
BVEC10827_scaffold118_6563nt_2000-944-245	IS1SD_IS1_unknown	99.184	245	2	0	2945	3189	1	245	1.69e-123	442
BVEC10827_scaffold118_6563nt_2000-944-245	IS1S_IS1_unknown	99.184	245	2	0	2945	3189	1	245	1.69e-123	442
BVEC10827_scaffold118_6563nt_2000-944-245	IS1B_IS1_unknown	99.184	245	2	0	2945	3189	1	245	1.69e-123	442
BVEC10827_scaffold118_6563nt_2000-944-245	ISSen9_IS1_unknown	98.776	245	3	0	2945	3189	1	245	7.88e-122	436
BVEC10827_scaffold118_6563nt_2000-944-245	IS1D_IS1_unknown	98.776	245	3	0	2945	3189	1	245	7.88e-122	436
BVEC10827_scaffold118_6563nt_2000-944-245	IS1X4_IS1_unknown	94.286	245	14	0	2945	3189	1	245	1.74e-103	375
BVEC10827_scaffold118_6563nt_2000-944-245	IS1X3_IS1_unknown	92.531	241	18	0	2949	3189	6	246	1.37e-94	346
BVEC10827_scaffold118_6563nt_2000-944-245	IS1F_IS1_unknown	90.612	245	23	0	2945	3189	1	245	1.78e-88	326
BVEC10827_scaffold118_6563nt_2000-944-245	IS1X1_IS1_unknown	89.796	245	25	0	2945	3189	1	245	3.85e-85	315
BVEC10827_scaffold118_6563nt_2000-944-245	ISKpn14_IS1_unknown	87.805	246	28	2	2945	3189	1	245	8.39e-77	287
BVEC10827_scaffold77_9689nt_2000-256-107	IS1S_IS1_unknown	99.065	107	1	0	2257	2363	768	662	1.39e-48	193	IS1 insertion within ubiG2 (MT); IS1 on contig end
BVEC10827_scaffold77_9689nt_2000-256-107	IS1R_IS1_unknown	99.065	107	1	0	2257	2363	768	662	1.39e-48	193	IS1 insertion within ubiG2 (MT); IS1 on contig end
BVEC10827_scaffold77_9689nt_2000-256-107	IS1D_IS1_unknown	99.065	107	1	0	2257	2363	768	662	1.39e-48	193	IS1 insertion within ubiG2 (MT); IS1 on contig end
BVEC10827_scaffold77_9689nt_2000-256-107	IS1A_IS1_unknown	99.065	107	1	0	2257	2363	768	662	1.39e-48	193	IS1 insertion within ubiG2 (MT); IS1 on contig end
BVEC10827_scaffold77_9689nt_2000-256-107	IS1G_IS1_unknown	98.131	107	2	0	2257	2363	768	662	6.48e-47	187
BVEC10827_scaffold77_9689nt_2000-256-107	IS1B_IS1_unknown	98.131	107	2	0	2257	2363	768	662	6.48e-47	187
BVEC10827_scaffold77_9689nt_2000-256-107	IS1SD_IS1_unknown	98.095	105	2	0	2259	2363	766	662	8.38e-46	183
BVEC10827_scaffold77_9689nt_2000-256-107	IS1X2_IS1_unknown	96.262	107	4	0	2257	2363	768	662	1.4e-43	176
BVEC10827_scaffold77_9689nt_2000-256-107	IS1X1_IS1_unknown	96.262	107	4	0	2257	2363	768	662	1.4e-43	176
BVEC10827_scaffold77_9689nt_2000-256-107	IS1X4_IS1_unknown	95.327	107	5	0	2257	2363	768	662	6.52e-42	171
BVEC10827_scaffold77_9689nt_2000-256-107	ISSen9_IS1_unknown	94.393	107	6	0	2257	2363	768	662	3.04e-40	165
BVEC10827_scaffold77_9689nt_2000-256-107	IS1X3_IS1_unknown	94.393	107	6	0	2257	2363	769	663	3.04e-40	165
BVEC10827_scaffold77_9689nt_2000-256-107	IS1F_IS1_unknown	94.393	107	6	0	2257	2363	768	662	3.04e-40	165
BVEC10827_scaffold77_9689nt_2000-256-107	ISKpn14_IS1_unknown	93.458	107	7	0	2257	2363	768	662	1.41e-38	159
BVEC10839_scaffold98_9624nt_2000-256-42	IS1S_IS1_unknown	100	42	0	0	2257	2298	768	727	3.96e-14	78.7	IS1 insertion within ubiG2 (MT); IS1 on contig end
BVEC10839_scaffold98_9624nt_2000-256-42	IS1R_IS1_unknown	100	42	0	0	2257	2298	768	727	3.96e-14	78.7	IS1 insertion within ubiG2 (MT); IS1 on contig end
BVEC10839_scaffold98_9624nt_2000-256-42	IS1D_IS1_unknown	100	42	0	0	2257	2298	768	727	3.96e-14	78.7	IS1 insertion within ubiG2 (MT); IS1 on contig end
BVEC10839_scaffold98_9624nt_2000-256-42	IS1B_IS1_unknown	100	42	0	0	2257	2298	768	727	3.96e-14	78.7	IS1 insertion within ubiG2 (MT); IS1 on contig end
BVEC10839_scaffold98_9624nt_2000-256-42	IS1A_IS1_unknown	100	42	0	0	2257	2298	768	727	3.96e-14	78.7	IS1 insertion within ubiG2 (MT); IS1 on contig end
BVEC10839_scaffold98_9624nt_2000-256-42	IS1SD_IS1_unknown	97.5	40	1	0	2259	2298	766	727	2.38e-11	69.4

## Sheet: otyperv4_subtype
bacvac_id	Otyper4_subtype	color		Otyper4_subtype	n	color		LEGEND_LABELS		Onovel32	Onovel32methylated	NA	O162methylated
BVEC00334	Onovel32	#4D93D9		Onovel32	35	#4D93D9		LEGEND_COLORS		#4D93D9	#DAE9F8	#FFFFFF	#F2CEEF
BVEC00339	Onovel32	#4D93D9		Onovel32methylated	74	#DAE9F8		LEGEND_SHAPES		1	1	1	1
BVEC01029	Onovel32methylated	#DAE9F8		NA	45	#FFFFFF		BVEC00334	Onovel32	#4D93D9
BVEC01069	Onovel32methylated	#DAE9F8		O162methylated	1	#F2CEEF		BVEC00339	Onovel32	#4D93D9
BVEC01117	NA	#N/A		Total	155			BVEC01029	Onovel32methylated	#DAE9F8
BVEC01122	NA	#N/A						BVEC01069	Onovel32methylated	#DAE9F8
BVEC01160	O162methylated	#N/A						BVEC01117	NA	#N/A
BVEC01175	NA	#N/A						BVEC01122	NA	#N/A
BVEC01280	NA	#N/A						BVEC01160	O162methylated	#N/A
BVEC01282	Onovel32	#4D93D9						BVEC01175	NA	#N/A
BVEC01391	Onovel32	#4D93D9						BVEC01280	NA	#N/A
BVEC01409	Onovel32methylated	#DAE9F8						BVEC01282	Onovel32	#4D93D9
BVEC01431	Onovel32methylated	#DAE9F8						BVEC01391	Onovel32	#4D93D9
BVEC01503	NA	#N/A						BVEC01409	Onovel32methylated	#DAE9F8
BVEC01606	NA	#N/A						BVEC01431	Onovel32methylated	#DAE9F8
BVEC01609	Onovel32	#4D93D9						BVEC01503	NA	#N/A
BVEC01735	Onovel32methylated	#DAE9F8						BVEC01606	NA	#N/A
BVEC01806	NA	#N/A						BVEC01609	Onovel32	#4D93D9
BVEC01841	NA	#N/A						BVEC01735	Onovel32methylated	#DAE9F8
BVEC01896	Onovel32methylated	#DAE9F8						BVEC01806	NA	#N/A
BVEC01912	NA	#N/A						BVEC01841	NA	#N/A
BVEC01915	Onovel32methylated	#DAE9F8						BVEC01896	Onovel32methylated	#DAE9F8
BVEC01993	NA	#N/A						BVEC01912	NA	#N/A
BVEC02072	Onovel32	#4D93D9						BVEC01915	Onovel32methylated	#DAE9F8
BVEC02075	Onovel32methylated	#DAE9F8						BVEC01993	NA	#N/A
BVEC02213	Onovel32methylated	#DAE9F8						BVEC02072	Onovel32	#4D93D9
BVEC02221	Onovel32methylated	#DAE9F8						BVEC02075	Onovel32methylated	#DAE9F8
BVEC02366	Onovel32methylated	#DAE9F8						BVEC02213	Onovel32methylated	#DAE9F8
BVEC02386	Onovel32methylated	#DAE9F8						BVEC02221	Onovel32methylated	#DAE9F8
BVEC02419	NA	#N/A							Onovel32methylated	#DAE9F8
BVEC02433	Onovel32methylated	#DAE9F8						BVEC02386	Onovel32methylated	#DAE9F8
BVEC02453	Onovel32methylated	#DAE9F8						BVEC02419	NA	#N/A
BVEC02823	NA	#N/A						BVEC02433	Onovel32methylated	#DAE9F8
BVEC02858	Onovel32methylated	#DAE9F8						BVEC02453	Onovel32methylated	#DAE9F8
BVEC03024	Onovel32methylated	#DAE9F8						BVEC02823	NA	#N/A
BVEC03126	Onovel32methylated	#DAE9F8						BVEC02858	Onovel32methylated	#DAE9F8
BVEC03134	NA	#N/A						BVEC03024	Onovel32methylated	#DAE9F8
BVEC03285	Onovel32	#4D93D9						BVEC03126	Onovel32methylated	#DAE9F8
BVEC03367	NA	#N/A						BVEC03134	NA	#N/A
BVEC03406	Onovel32methylated	#DAE9F8						BVEC03285	Onovel32	#4D93D9
BVEC03450	NA	#N/A						BVEC03367	NA	#N/A
BVEC03521	Onovel32methylated	#DAE9F8						BVEC03406	Onovel32methylated	#DAE9F8
BVEC03538	Onovel32methylated	#DAE9F8						BVEC03450	NA	#N/A
BVEC03726	NA	#N/A						BVEC03521	Onovel32methylated	#DAE9F8
BVEC03747	Onovel32methylated	#DAE9F8						BVEC03538	Onovel32methylated	#DAE9F8
BVEC03774	NA	#N/A						BVEC03726	NA	#N/A
BVEC03785	Onovel32methylated	#DAE9F8						BVEC03747	Onovel32methylated	#DAE9F8
BVEC03788	NA	#N/A						BVEC03774	NA	#N/A
BVEC03809	NA	#N/A						BVEC03785	Onovel32methylated	#DAE9F8
BVEC03810	Onovel32methylated	#DAE9F8						BVEC03788	NA	#N/A
BVEC03813	Onovel32methylated	#DAE9F8						BVEC03809	NA	#N/A
BVEC03815	Onovel32	#4D93D9						BVEC03810	Onovel32methylated	#DAE9F8
BVEC03825	Onovel32	#4D93D9						BVEC03813	Onovel32methylated	#DAE9F8
BVEC03828	NA	#N/A						BVEC03815	Onovel32	#4D93D9
BVEC03870	Onovel32	#4D93D9						BVEC03825	Onovel32	#4D93D9
BVEC03888	Onovel32methylated	#DAE9F8						BVEC03828	NA	#N/A
BVEC04088	Onovel32methylated	#DAE9F8						BVEC03870	Onovel32	#4D93D9
BVEC04160	Onovel32methylated	#DAE9F8						BVEC03888	Onovel32methylated	#DAE9F8
BVEC04163	Onovel32	#4D93D9						BVEC04088	Onovel32methylated	#DAE9F8
BVEC04421	Onovel32methylated	#DAE9F8						BVEC04160	Onovel32methylated	#DAE9F8
BVEC04758	Onovel32methylated	#DAE9F8						BVEC04163	Onovel32	#4D93D9
BVEC04800	Onovel32methylated	#DAE9F8						BVEC04421	Onovel32methylated	#DAE9F8
BVEC04816	Onovel32methylated	#DAE9F8						BVEC04758	Onovel32methylated	#DAE9F8
BVEC04843	NA	#N/A						BVEC04800	Onovel32methylated	#DAE9F8
BVEC05120	Onovel32	#4D93D9						BVEC04816	Onovel32methylated	#DAE9F8
BVEC05286	NA	#N/A						BVEC04843	NA	#N/A
BVEC05361	Onovel32methylated	#DAE9F8						BVEC05120	Onovel32	#4D93D9
BVEC05389	Onovel32	#4D93D9						BVEC05286	NA	#N/A
BVEC07077	Onovel32	#4D93D9						BVEC05361	Onovel32methylated	#DAE9F8
BVEC07082	Onovel32methylated	#DAE9F8						BVEC05389	Onovel32	#4D93D9
BVEC07148	Onovel32methylated	#DAE9F8						BVEC07077	Onovel32	#4D93D9
BVEC07151	NA	#N/A						BVEC07082	Onovel32methylated	#DAE9F8
BVEC07169	NA	#N/A						BVEC07148	Onovel32methylated	#DAE9F8
BVEC07191	Onovel32	#4D93D9						BVEC07151	NA	#N/A
BVEC07192	Onovel32methylated	#DAE9F8						BVEC07169	NA	#N/A
BVEC07228	NA	#N/A						BVEC07191	Onovel32	#4D93D9
BVEC07229	NA	#N/A						BVEC07192	Onovel32methylated	#DAE9F8
BVEC07241	Onovel32methylated	#DAE9F8						BVEC07228	NA	#N/A
BVEC07249	Onovel32methylated	#DAE9F8						BVEC07229	NA	#N/A
BVEC07294	Onovel32methylated	#DAE9F8						BVEC07241	Onovel32methylated	#DAE9F8
BVEC07299	Onovel32methylated	#DAE9F8						BVEC07249	Onovel32methylated	#DAE9F8
BVEC07342	Onovel32	#4D93D9						BVEC07294	Onovel32methylated	#DAE9F8
BVEC07383	Onovel32	#4D93D9						BVEC07299	Onovel32methylated	#DAE9F8
BVEC07386	Onovel32methylated	#DAE9F8						BVEC07342	Onovel32	#4D93D9
BVEC07474	Onovel32	#4D93D9						BVEC07383	Onovel32	#4D93D9
BVEC07517	Onovel32methylated	#DAE9F8						BVEC07386	Onovel32methylated	#DAE9F8
BVEC07563	Onovel32	#4D93D9						BVEC07474	Onovel32	#4D93D9
BVEC07572	Onovel32methylated	#DAE9F8						BVEC07517	Onovel32methylated	#DAE9F8
BVEC07602	Onovel32	#4D93D9						BVEC07563	Onovel32	#4D93D9
BVEC07632	NA	#N/A						BVEC07572	Onovel32methylated	#DAE9F8
BVEC07723	Onovel32	#4D93D9						BVEC07602	Onovel32	#4D93D9
BVEC07732	NA	#N/A						BVEC07632	NA	#N/A
BVEC07749	Onovel32methylated	#DAE9F8						BVEC07723	Onovel32	#4D93D9
BVEC07750	Onovel32methylated	#DAE9F8						BVEC07732	NA	#N/A
BVEC07755	Onovel32methylated	#DAE9F8						BVEC07749	Onovel32methylated	#DAE9F8
BVEC07783	Onovel32methylated	#DAE9F8						BVEC07750	Onovel32methylated	#DAE9F8
BVEC07839	NA	#N/A						BVEC07755	Onovel32methylated	#DAE9F8
BVEC07843	Onovel32methylated	#DAE9F8						BVEC07783	Onovel32methylated	#DAE9F8
BVEC07844	NA	#N/A						BVEC07839	NA	#N/A
BVEC07846	NA	#N/A						BVEC07843	Onovel32methylated	#DAE9F8
BVEC07847	NA	#N/A						BVEC07844	NA	#N/A
BVEC07851	NA	#N/A						BVEC07846	NA	#N/A
BVEC07858	Onovel32methylated	#DAE9F8						BVEC07847	NA	#N/A
BVEC07860	NA	#N/A						BVEC07851	NA	#N/A
BVEC07861	NA	#N/A						BVEC07858	Onovel32methylated	#DAE9F8
BVEC07901	Onovel32methylated	#DAE9F8						BVEC07860	NA	#N/A
BVEC07906	Onovel32methylated	#DAE9F8						BVEC07861	NA	#N/A
BVEC07916	Onovel32methylated	#DAE9F8						BVEC07901	Onovel32methylated	#DAE9F8
BVEC08143	Onovel32methylated	#DAE9F8						BVEC07906	Onovel32methylated	#DAE9F8
BVEC08211	NA	#N/A						BVEC07916	Onovel32methylated	#DAE9F8
BVEC08307	Onovel32	#4D93D9						BVEC08143	Onovel32methylated	#DAE9F8
BVEC08368	Onovel32methylated	#DAE9F8						BVEC08211	NA	#N/A
BVEC08417	NA	#N/A						BVEC08307	Onovel32	#4D93D9
BVEC08659	Onovel32methylated	#DAE9F8						BVEC08368	Onovel32methylated	#DAE9F8
BVEC08847	Onovel32	#4D93D9						BVEC08417	NA	#N/A
BVEC08996	Onovel32	#4D93D9						BVEC08659	Onovel32methylated	#DAE9F8
BVEC09206	Onovel32	#4D93D9						BVEC08847	Onovel32	#4D93D9
BVEC09281	Onovel32methylated	#DAE9F8						BVEC08996	Onovel32	#4D93D9
BVEC09289	Onovel32methylated	#DAE9F8						BVEC09206	Onovel32	#4D93D9
BVEC09339	Onovel32methylated	#DAE9F8						BVEC09281	Onovel32methylated	#DAE9F8
BVEC09470	Onovel32	#4D93D9						BVEC09289	Onovel32methylated	#DAE9F8
BVEC09482	Onovel32	#4D93D9						BVEC09339	Onovel32methylated	#DAE9F8
BVEC09500	NA	#N/A						BVEC09470	Onovel32	#4D93D9
BVEC09503	NA	#N/A						BVEC09482	Onovel32	#4D93D9
BVEC09645	Onovel32	#4D93D9						BVEC09500	NA	#N/A
BVEC09731	NA	#N/A						BVEC09503	NA	#N/A
BVEC09733	Onovel32methylated	#DAE9F8						BVEC09645	Onovel32	#4D93D9
BVEC09738	NA	#N/A						BVEC09731	NA	#N/A
BVEC09813	NA	#N/A						BVEC09733	Onovel32methylated	#DAE9F8
BVEC09854	Onovel32methylated	#DAE9F8						BVEC09738	NA	#N/A
BVEC09982	Onovel32methylated	#DAE9F8						BVEC09813	NA	#N/A
BVEC10041	Onovel32	#4D93D9						BVEC09854	Onovel32methylated	#DAE9F8
BVEC10052	NA	#N/A						BVEC09982	Onovel32methylated	#DAE9F8
BVEC10147	Onovel32	#4D93D9						BVEC10041	Onovel32	#4D93D9
BVEC10177	Onovel32methylated	#DAE9F8						BVEC10052	NA	#N/A
BVEC10184	Onovel32methylated	#DAE9F8						BVEC10147	Onovel32	#4D93D9
BVEC10204	Onovel32	#4D93D9						BVEC10177	Onovel32methylated	#DAE9F8
BVEC10235	Onovel32methylated	#DAE9F8						BVEC10184	Onovel32methylated	#DAE9F8
BVEC10238	Onovel32methylated	#DAE9F8						BVEC10204	Onovel32	#4D93D9
BVEC10265	Onovel32methylated	#DAE9F8						BVEC10235	Onovel32methylated	#DAE9F8
BVEC10369	Onovel32methylated	#DAE9F8						BVEC10238	Onovel32methylated	#DAE9F8
BVEC10407	Onovel32	#4D93D9						BVEC10265	Onovel32methylated	#DAE9F8
BVEC10698	Onovel32	#4D93D9						BVEC10369	Onovel32methylated	#DAE9F8
BVEC10716	Onovel32	#4D93D9						BVEC10407	Onovel32	#4D93D9
BVEC10798	Onovel32methylated	#DAE9F8						BVEC10698	Onovel32	#4D93D9
BVEC10827	NA	#N/A						BVEC10716	Onovel32	#4D93D9
BVEC10839	NA	#N/A						BVEC10798	Onovel32methylated	#DAE9F8
BVEC10873	Onovel32methylated	#DAE9F8						BVEC10827	NA	#N/A
BVEC10896	Onovel32methylated	#DAE9F8						BVEC10839	NA	#N/A
BVEC10993	Onovel32methylated	#DAE9F8						BVEC10873	Onovel32methylated	#DAE9F8
BVEC11086	Onovel32methylated	#DAE9F8						BVEC10896	Onovel32methylated	#DAE9F8
BVEC11301	Onovel32methylated	#DAE9F8						BVEC10993	Onovel32methylated	#DAE9F8
BVEC11314	Onovel32methylated	#DAE9F8						BVEC11086	Onovel32methylated	#DAE9F8
BVEC11350	Onovel32	#4D93D9						BVEC11301	Onovel32methylated	#DAE9F8
BVEC11399	Onovel32methylated	#DAE9F8						BVEC11314	Onovel32methylated	#DAE9F8
								BVEC11350	Onovel32	#4D93D9
								BVEC11399	Onovel32methylated	#DAE9F8

## Sheet: x
bacvac_id	ST
BVEC00334	44
BVEC00339	44
BVEC01029	10
BVEC01069	10
BVEC01117	167
BVEC01122	10
BVEC01160	1665
BVEC01175	744
BVEC01280	10
BVEC01282	NT
BVEC01391	617
BVEC01409	744
BVEC01431	744
BVEC01503	10
BVEC01606	167
BVEC01609	44
BVEC01735	10
BVEC01806	10
BVEC01841	744
BVEC01896	10
BVEC01912	10
BVEC01915	167
BVEC01993	617
BVEC02072	617
BVEC02075	744
BVEC02213	10
BVEC02221	744
BVEC02366	NT
BVEC02386	NT
BVEC02419	NT
BVEC02433	10
BVEC02453	10
BVEC02823	10
BVEC02858	744
BVEC03024	10
BVEC03126	744
BVEC03134	10
BVEC03285	44
BVEC03367	744
BVEC03406	10
BVEC03450	10
BVEC03521	10
BVEC03538	10
BVEC03726	167
BVEC03747	10
BVEC03774	167
BVEC03785	215
BVEC03788	617
BVEC03809	10
BVEC03810	744
BVEC03813	744
BVEC03815	617
BVEC03825	617
BVEC03828	744
BVEC03870	44
BVEC03888	694
BVEC04088	744
BVEC04160	744
BVEC04163	4981
BVEC04421	2936
BVEC04758	744
BVEC04800	10
BVEC04816	744
BVEC04843	744
BVEC05120	617
BVEC05286	10
BVEC05361	744
BVEC05389	617
BVEC07077	617
BVEC07082	744
BVEC07148	744
BVEC07151	744
BVEC07169	744
BVEC07191	44
BVEC07192	744
BVEC07228	744
BVEC07229	617
BVEC07241	167
BVEC07249	167
BVEC07294	167
BVEC07299	167
BVEC07342	617
BVEC07383	44
BVEC07386	744
BVEC07474	617
BVEC07517	167
BVEC07563	617
BVEC07572	167
BVEC07602	167
BVEC07632	44
BVEC07723	1284
BVEC07732	44
BVEC07749	167
BVEC07750	167
BVEC07755	167
BVEC07783	167
BVEC07839	5265
BVEC07843	167
BVEC07844	44
BVEC07846	656
BVEC07847	5265
BVEC07851	744
BVEC07858	167
BVEC07860	44
BVEC07861	167
BVEC07901	744
BVEC07906	744
BVEC07916	215
BVEC08143	744
BVEC08211	10
BVEC08307	44
BVEC08368	NT
BVEC08417	744
BVEC08659	10
BVEC08847	10
BVEC08996	744
BVEC09206	44
BVEC09281	3572
BVEC09289	167
BVEC09339	744
BVEC09470	617
BVEC09482	617
BVEC09500	656
BVEC09503	167
BVEC09645	4981
BVEC09731	617
BVEC09733	744
BVEC09738	10
BVEC09813	10
BVEC09854	744
BVEC09982	744
BVEC10041	744
BVEC10052	10
BVEC10147	44
BVEC10177	744
BVEC10184	167
BVEC10204	617
BVEC10235	167
BVEC10238	167
BVEC10265	167
BVEC10369	10
BVEC10407	617
BVEC10698	4981
BVEC10716	617
BVEC10798	10
BVEC10827	744
BVEC10839	744
BVEC10873	215
BVEC10896	744
BVEC10993	744
BVEC11086	167
BVEC11301	10
BVEC11314	10
BVEC11350	4981
BVEC11399	10
